# Supplementary material for: Screening of whole genome sequences identified high-impact variants for stallion fertility
Source: BMC Genomics. 2016 Apr 14;17:288. doi: 10.1186/s12864-016-2608-3 (PMC4832559; doi:10.1186/s12864-016-2608-3)
Supplement: Additional file 1: — Gene list of human (gene ID human) and corresponding equine gene identities (mapped gene ID horse) involved in male reproduction processes. Start and end of equine genes in base pairs (bp), chromosomal position of the equine gene (ECA), gene symbol, gene name, gene ontology (GO) term, GO molecular function, GO biological process, GO cellular component and GO pathway are given. (XLSX 5632 kb) [file 12864_2016_2608_MOESM1_ESM.xlsx]

## Sheet: total
Additional file 1: Gene list of human (gene ID human) and corresponding equine gene identities (mapped gene ID horse) involved in male reproduction processes. Start and end of equine genes in base pairs (bp), chromosomal position of the equine gene (ECA), gene symbol, gene name, gene ontology (GO) term, GO molecular function, GO biological process, GO cellular component and GO pathway are given.
Gene ID human	Mapped gene ID horse	Equine gene Start (bp)	Equine gene End (bp)	ECA	Gene symbol	Gene term	Go term	GO molecular function	GO biological process	GO cellular component	GO pathway
ENSG00000094914	ENSECAG00000012966	70280601	70289780	6	AAAS	Aladin;AAAS;ortholog	GO:0009566		intracellular protein transport;nuclear transport
ENSG00000183044	ENSECAG00000023650	35109975	35145460	13	ABAT	4-aminobutyrate aminotransferase, mitochondrial;ABAT;ortholog		transaminase activity	vitamin biosynthetic process;cellular amino acid biosynthetic process		Aminobutyrate degradation->4-aminobutyrate aminotransferase;;Gamma-aminobutyric acid synthesis->GABA aminotransferase;;Pyrimidine Metabolism->Aminotransferase;;;;
ENSG00000132142	ENSECAG00000010631	36309314	36537436	11	ACACA	Acetyl-CoA carboxylase 1;ACACA;ortholog		ligase activity	coenzyme metabolic process;gluconeogenesis;fatty acid biosynthetic process
ENSG00000159640	ENSECAG00000012910	15829612	15849932	11	ACE	Angiotensin-converting enzyme;ACE;ortholog
ENSG00000161533	ENSECAG00000022905	6112759	6133890	11	ACOX1	Peroxisomal acyl-coenzyme A oxidase 1;ACOX1;ortholog	GO:0007283	oxidoreductase activity;transferase activity	respiratory electron transport chain;acyl-CoA metabolic process;nitrogen compound metabolic process;fatty acid beta-oxidation;acyl-CoA metabolic process
ENSG00000100312	ENSECAG00000013888	46152318	46158404	28	ACR	Acrosin;ACR;ortholog	GO:0007340	serine-type peptidase activity	proteolysis
ENSG00000111644	ENSECAG00000023343	34153561	34161066	6	ACRBP	Acrosin-binding protein;ACRBP;ortholog	GO:0001669
ENSG00000134940	N/A	N/A	N/A	N/A	ACRV1	acrosomal vesicle protein 1	GO:0001669
ENSG00000103740	ENSECAG00000008703	115810903	115838371	1	ACSBG1	Long-chain-fatty-acid--CoA ligase ACSBG1;ACSBG1;ortholog		ligase activity;transporter activity	immune system process;fatty acid metabolic process;lipid transport
ENSG00000130377	ENSECAG00000017087	3766125	3791532	7	ACSBG2	Long-chain-fatty-acid--CoA ligase ACSBG2;ACSBG2;ortholog	GO:0007283	ligase activity;transporter activity	immune system process;fatty acid metabolic process;lipid transport
ENSG00000068366	ENSECAG00000016854	86552906	86603888	X	ACSL4	Long-chain-fatty-acid--CoA ligase 4;ACSL4;ortholog		ligase activity;transporter activity	immune system process;fatty acid metabolic process;lipid transport
ENSG00000075624	ENSECAG00000015935	2463585	2465463	13	ACTB	Actin, cytoplasmic 1;ACTB;ortholog		structural constituent of cytoskeleton	cytokinesis;mitosis;cellular component morphogenesis;intracellular protein transport;exocytosis;endocytosis;cellular component organization	actin cytoskeleton;intracellular	Alzheimer disease-presenilin pathway->actin;;Cytoskeletal regulation by Rho GTPase->Actin;;Nicotinic acetylcholine receptor signaling pathway->Actin;;Cadherin signaling pathway->Filamentous F-actin;;Integrin signalling pathway->Actin;;Inflammation mediated by chemokine and cytokine signaling pathway->F-actin;;Huntington disease->Actin;;;;;;;;
ENSG00000184009	ENSECAG00000018600	1628565	1630637	11	ACTG1	Actin, cytoplasmic 2;ACTG1;ortholog		structural constituent of cytoskeleton	cytokinesis;mitosis;cellular component morphogenesis;intracellular protein transport;exocytosis;endocytosis;cellular component organization	actin cytoskeleton;intracellular	Alzheimer disease-presenilin pathway->actin;;Cytoskeletal regulation by Rho GTPase->Actin;;Nicotinic acetylcholine receptor signaling pathway->Actin;;Cadherin signaling pathway->Filamentous F-actin;;Integrin signalling pathway->Actin;;Inflammation mediated by chemokine and cytokine signaling pathway->F-actin;;Huntington disease->Actin;;;;;;;;
ENSG00000163017	ENSECAG00000018853	29178070	29199271	15	ACTG2	Actin, gamma-enteric smooth muscle;ACTG2;ortholog		structural constituent of cytoskeleton	cytokinesis;mitosis;cellular component morphogenesis;intracellular protein transport;exocytosis;endocytosis;cellular component organization	actin cytoskeleton;intracellular	Alzheimer disease-presenilin pathway->actin;;Cytoskeletal regulation by Rho GTPase->Actin;;Wnt signaling pathway->NFAT Target Genes;;Nicotinic acetylcholine receptor signaling pathway->Actin;;Cadherin signaling pathway->Filamentous F-actin;;Inflammation mediated by chemokine and cytokine signaling pathway->F-actin;;Huntington disease->Actin;;;;;;;;
ENSG00000072110	ENSECAG00000019476	69340860	69446157	14	ACTN1	actinin, alpha 1 [Source:HGNC Symbol;Acc:163]		structural constituent of cytoskeleton;actin binding	cellular component movement;cellular component morphogenesis;cellular component organization	actin cytoskeleton;intracellular	Integrin signalling pathway->alpha actinin;;
ENSG00000187003	ENSECAG00000005092	14272820	14274149	25	ACTL7A	Actin-like protein 7A;ACTL7A;ortholog		structural constituent of cytoskeleton	cytokinesis;mitosis;cellular component morphogenesis;intracellular protein transport;exocytosis;endocytosis;cellular component organization	actin cytoskeleton;intracellular
ENSG00000130402	ENSECAG00000021777	9692742	9718476	10	ACTN4	Alpha-actinin-4;ACTN4;ortholog		structural constituent of cytoskeleton;actin binding	cellular component movement;cellular component morphogenesis;cellular component organization	actin cytoskeleton;intracellular	Integrin signalling pathway->alpha actinin;;
ENSG00000138071	ENSECAG00000009219	36564567	36594586	15	ACTR2	Actin-related protein 2;ACTR2;ortholog		structural constituent of cytoskeleton	cytokinesis;mitosis;intracellular protein transport;exocytosis;endocytosis;cellular component organization	actin cytoskeleton;intracellular	Alzheimer disease-presenilin pathway->actin;;Cadherin signaling pathway->Filamentous F-actin;;Huntington disease->Actin;;;;
ENSG00000115091	ENSECAG00000020867	16342066	16374070	18	ACTR3	Actin-related protein 3;ACTR3;ortholog		structural constituent of cytoskeleton	cytokinesis;mitosis;cellular component morphogenesis;intracellular protein transport;exocytosis;endocytosis;cellular component organization	actin cytoskeleton;intracellular
ENSG00000184378	ENSECAG00000016182	10217394	10219243	19	ACTRT3	Actin-related protein T3;ACTRT3;ortholog		structural constituent of cytoskeleton	cytokinesis;mitosis;cellular component morphogenesis;intracellular protein transport;exocytosis;endocytosis;cellular component organization	actin cytoskeleton;intracellular
ENSG00000135503	ENSECAG00000011686	69144321	69159160	6	ACVR1B	Activin receptor type-1B;ACVR1B;ortholog		transforming growth factor beta-activated receptor activity;transforming growth factor beta-activated receptor activity;cytokine receptor activity;transforming growth factor beta-activated receptor activity	protein phosphorylation;cell communication;mesoderm development;skeletal system development		TGF-beta signaling pathway->TGF-beta receptor type I;;TGF-beta signaling pathway->TGF-beta receptors;;Gonadotropin releasing hormone receptor pathway->Alk4;;;;
ENSG00000121989	ENSECAG00000000138	30446915	30529890	18	ACVR2A	Activin receptor type-2A;ACVR2A;ortholog	GO:0007283	transforming growth factor beta-activated receptor activity;transforming growth factor beta-activated receptor activity;cytokine receptor activity;transforming growth factor beta-activated receptor activity	protein phosphorylation;cell communication;mesoderm development;skeletal system development		Gonadotropin releasing hormone receptor pathway->ActRII/IIB;;Gonadotropin releasing hormone receptor pathway->ActRII;;TGF-beta signaling pathway->TGF-beta receptor type II;;TGF-beta signaling pathway->TGF-beta receptors;;;;;
ENSG00000164113	ENSECAG00000016639	105670475	105718559	2	ADAD1	Adenosine deaminase domain-containing protein 1;ADAD1;ortholog	GO:0007286	kinase activity;hydrolase activity;deaminase activity;DNA binding;RNA binding;protein binding;kinase activator activity;kinase regulator activity	spermatogenesis;response to interferon-gamma;apoptotic process;purine nucleobase metabolic process;protein metabolic process;cell cycle;neurological system process;anterior/posterior axis specification;anterior/posterior axis specification;apoptotic process;response to stimulus;RNA localization;regulation of catalytic activity
ENSG00000143537	ENSECAG00000008411	42803059	42813143	5	ADAM15	Disintegrin and metalloproteinase domain-containing protein 15;ADAM15;ortholog	GO:0001669		fertilization;apoptotic process;neurological system process;mesoderm development;apoptotic process;heart development
ENSG00000168619	ENSECAG00000024401	6198426	6353905	27	ADAM18	Disintegrin and metalloproteinase domain-containing protein 18;ADAM18;ortholog	GO:0007283		fertilization;apoptotic process;neurological system process;mesoderm development;apoptotic process;heart development
ENSG00000104755	ENSECAG00000000073	6406164	6538612	27	ADAM2	Disintegrin and metalloproteinase domain-containing protein 2;ADAM2;ortholog	GO:0007338		fertilization;apoptotic process;neurological system process;mesoderm development;apoptotic process;heart development
ENSG00000134007	ENSECAG00000004147	16692999	16694987	24	ADAM20	Disintegrin and metalloproteinase domain-containing protein 20;ADAM20;ortholog	GO:0007338		fertilization;apoptotic process;neurological system process;mesoderm development;apoptotic process;heart development
ENSG00000139985	LOC100053796	16454780	16456128	24	ADAM21	Disintegrin and metalloproteinase domain-containing protein 21;ADAM21;ortholog	GO:0007338		fertilization;apoptotic process;neurological system process;mesoderm development;apoptotic process;heart development
ENSG00000042980	ENSECAG00000014577	53011408	53068680	2	ADAM28	Disintegrin and metalloproteinase domain-containing protein 28;ADAM28;ortholog	GO:0007283		fertilization;apoptotic process;neurological system process;mesoderm development;apoptotic process;heart development
ENSG00000168594	ENSECAG00000002189	60692404	60694575	2	ADAM29	Disintegrin and metalloproteinase domain-containing protein 29;ADAM29;ortholog	GO:0007283		fertilization;apoptotic process;neurological system process;mesoderm development;apoptotic process;heart development
ENSG00000134249	LOC100067035	49738686	49741246	5	ADAM30	Disintegrin and metalloproteinase domain-containing protein 30;ADAM30;ortholog	GO:0007338		fertilization;apoptotic process;neurological system process;mesoderm development;apoptotic process;heart development
ENSG00000154734	ENSECAG00000016339	24313408	24319459	26	ADAMTS1	A disintegrin and metalloproteinase with thrombospondin motifs 1;ADAMTS1;ortholog	GO:0007283	metallopeptidase activity;protein binding;serine-type endopeptidase inhibitor activity	fertilization;proteolysis;cell communication;cell-matrix adhesion;cell-cell adhesion;ectoderm development;mesoderm development;skeletal system development;angiogenesis;nervous system development;muscle organ development;regulation of catalytic activity	extracellular region;extracellular matrix
ENSG00000087116	ENSECAG00000016328	3078523	3292061	14	ADAMTS2	A disintegrin and metalloproteinase with thrombospondin motifs 2;ADAMTS2;ortholog		metallopeptidase activity;protein binding;serine-type endopeptidase inhibitor activity	proteolysis;cell communication;cell-matrix adhesion;cell-cell adhesion;regulation of catalytic activity	extracellular region;extracellular matrix
ENSG00000142920	ENSECAG00000023032	23941094	23972930	2	ADC	Arginine decarboxylase;ADC;ortholog	GO:0007283	carboxy-lyase activity	cellular amino acid biosynthetic process
ENSG00000143199	ENSECAG00000011724	4339813	4415951	5	ADCY10	Adenylate cyclase type 10;ADCY10;ortholog	GO:0007283				Muscarinic acetylcholine receptor 2 and 4 signaling pathway->adenylate cyclase;;Metabotropic glutamate receptor group II pathway->adenylate cyclase;;Endothelin signaling pathway->Adenylate cyclase;;Metabotropic glutamate receptor group III pathway->adenylate cyclase;;;;;
ENSG00000078549	ENSECAG00000007388	61533724	61576149	4	ADCYAP1R1	Pituitary adenylate cyclase-activating polypeptide type I receptor;ADCYAP1R1;ortholog	GO:0007283	G-protein coupled receptor activity	spermatogenesis;immune response;synaptic transmission;neurotransmitter secretion;mesoderm development;heart development;response to stress;intracellular protein transport;synaptic vesicle exocytosis		Gonadotropin releasing hormone receptor pathway->PAC1R;;Gonadotropin releasing hormone receptor pathway->PAC1R;;Gonadotropin releasing hormone receptor pathway->PAC1-R;;;;
ENSG00000182035	ENSECAG00000019945	28782204	28786230	22	ADIG	Adipogenin;ADIG;ortholog	GO:0007283
ENSG00000148926	ENSECAG00000024531	79430456	79431657	7	ADM	ADM;ADM;ortholog		hormone activity	blood circulation;regulation of vasoconstriction
ENSG00000150594	ENSECAG00000003921	20364842	20365630	1	ADRA2A	Alpha-2A adrenergic receptor;ADRA2A;ortholog			immune response;macrophage activation;carbohydrate metabolic process;neuron-neuron synaptic transmission;blood circulation;response to stimulus;regulation of vasoconstriction		Heterotrimeric G-protein signaling pathway-Gi alpha and Gs alpha mediated pathway->Gi protein coupled receptor;;Alpha adrenergic receptor signaling pathway->Alpha adrenergic receptor 1A/1B/1C;;;
ENSG00000184160	N/A	N/A	N/A	N/A	ADRA2C	Alpha-2C adrenergic receptor;ADRA2C;ortholog			immune response;macrophage activation;carbohydrate metabolic process;neuron-neuron synaptic transmission;blood circulation;response to stimulus;regulation of vasoconstriction		Heterotrimeric G-protein signaling pathway-Gi alpha and Gs alpha mediated pathway->Gi protein coupled receptor;;Alpha adrenergic receptor signaling pathway->Alpha adrenergic receptor 1A/1B/1C;;;
ENSG00000072364	ENSECAG00000011969	42676310	42734138	14	AFF4	AF4/FMR2 family member 4;AFF4;ortholog	GO:0007286	sequence-specific DNA binding transcription factor activity;sequence-specific DNA binding transcription factor activity	transcription from RNA polymerase II promoter;cell communication;regulation of transcription from RNA polymerase II promoter
ENSG00000081051	ENSECAG00000023229	62182429	62203462	3	AFP	Alpha-fetoprotein;AFP;ortholog	GO:0019953		mesoderm development;transport
ENSG00000173744	ENSECAG00000015186	15678048	15707963	6	AGFG1	Arf-GAP domain and FG repeat-containing protein 1;AGFG1;ortholog	GO:0007283	catalytic activity;nucleic acid binding;protein binding;small GTPase regulator activity	metabolic process;cell communication;cell adhesion;regulation of catalytic activity
ENSG00000158669	ENSECAG00000018342	3741626	3763022	27	AGPAT6	Glycerol-3-phosphate acyltransferase 4;AGPAT6;ortholog		transferase activity, transferring acyl groups;calcium ion binding;calmodulin binding;calcium-dependent phospholipid binding	metabolic process
ENSG00000106992	ENSECAG00000008111	31254986	31260521	25	AK1	Adenylate kinase 1	GO:0036126
ENSG00000004455	ENSECAG00000023800	23998418	24017074	2	AK2	Adenylate kinase 2	GO:0036126
ENSG00000135744	ENSECAG00000015711	67180039	67187117	1	AGT	Angiotensinogen;AGT;ortholog		serine-type peptidase activity;peptidase inhibitor activity	proteolysis;regulation of biological process;regulation of catalytic activity	extracellular region	Angiotensin II-stimulated signaling through G proteins and beta-arrestin->Angiotensin II;;
ENSG00000106546	ENSECAG00000013393	49685001	49729725	4	AHR	Aryl hydrocarbon receptor;AHR;ortholog		sequence-specific DNA binding transcription factor activity;receptor activity;sequence-specific DNA binding transcription factor activity	immune system process;cell-cell signaling;response to toxic substance
ENSG00000140057	ENSECAG00000010535	38825157	38884359	24	AK7	Adenylate kinase 7;AK7;ortholog	GO:0007283	nucleotide kinase activity	purine nucleobase metabolic process;pyrimidine nucleobase metabolic process
ENSG00000186471	ENSECAG00000020950	95338534	95346582	X	AKAP14	A-kinase anchor protein 14;AKAP14;ortholog	GO:0007283
ENSG00000111254	ENSECAG00000015248	32366381	32388487	6	AKAP3	A-kinase anchor protein 3;AKAP3;ortholog	GO:0007338	kinase activity;protein binding;kinase regulator activity	metabolic process;cell communication;protein targeting;regulation of catalytic activity
ENSG00000147081	ENSECAG00000024064	40226442	40234132	X	AKAP4	A-kinase anchor protein 4;AKAP4;ortholog	GO:0030317	kinase activity;protein binding;kinase regulator activity	metabolic process;cell communication;protein targeting;regulation of catalytic activity
ENSG00000196139	LOC100057251	28970304	28984008	29	AKR1C3	Aldo-keto reductase family 1 member C3;AKR1C3;ortholog	GO:0008584	oxidoreductase activity;transporter activity	metabolic process;transport
ENSG00000142208	ENSECAG00000008264	46109751	46133097	24	AKT1	RAC-alpha serine/threonine-protein kinase;AKT1;ortholog		protein kinase activity;calcium ion binding;calmodulin binding;calcium-dependent phospholipid binding	gamete generation;apoptotic process;nitric oxide biosynthetic process;protein phosphorylation;cell cycle;cell communication;cellular component morphogenesis;apoptotic process;negative regulation of apoptotic process;cellular component organization		Hypoxia response via HIF activation->protein kinase B;;p53 pathway feedback loops 2->protein kinase B;;Apoptosis signaling pathway->protein kinase B;;p53 pathway by glucose deprivation->protein kinase B;;Interleukin signaling pathway->Protein kinase B;;Insulin/IGF pathway-protein kinase B signaling cascade->protein kinase B;;Gonadotropin releasing hormone receptor pathway->AKT;;PI3 kinase pathway…
ENSG00000091542	ENSECAG00000018358	59724763	59744087	11	ALKBH5	RNA demethylase ALKBH5;ALKBH5;ortholog	GO:0007283
ENSG00000179593	ENSECAG00000012112	50941750	50953105	11	ALOX15B	Arachidonate 15-lipoxygenase B;ALOX15B;ortholog		oxidoreductase activity	immune system process;lipid metabolic process
ENSG00000162551	ENSECAG00000011467	32951407	32969708	2	ALPL	Alkaline phosphatase, tissue-nonspecific isozyme;ALPL;ortholog	GO:0003006
ENSG00000155749	ENSECAG00000008300	76331798	76361932	18	ALS2CR12	Amyotrophic lateral sclerosis 2 (juvenile) chromosome region, candidate 12	GO:0036126
ENSG00000106927	ENSECAG00000008365	18881436	18894743	25	AMBP	Protein AMBP;AMBP;ortholog		peptidase activity;protein binding;serine-type endopeptidase inhibitor activity	immune system process;proteolysis;blood coagulation;regulation of catalytic activity
ENSG00000104899	LOC102148318	1072907	1082747	7	AMH	Muellerian-inhibiting factor;AMH;ortholog					Gonadotropin releasing hormone receptor pathway->MIS;;
ENSG00000135409	ENSECAG00000020247	70376121	70382086	6	AMHR2	Anti-Muellerian hormone type-2 receptor;AMHR2;ortholog		transforming growth factor beta-activated receptor activity;transforming growth factor beta-activated receptor activity;cytokine receptor activity;transforming growth factor beta-activated receptor activity	protein phosphorylation;cell communication;mesoderm development;skeletal system development		TGF-beta signaling pathway->TGF-beta receptor type II;;TGF-beta signaling pathway->TGF-beta receptors;;Gonadotropin releasing hormone receptor pathway->MISRII;;;;
ENSG00000214274	ENSECAG00000011727	157647927	157665415	1	ANG	Angiogenin;ANG;ortholog		endoribonuclease activity;nucleic acid binding;protein binding;enzyme inhibitor activity	RNA catabolic process;mesoderm development;angiogenesis;regulation of catalytic activity
ENSG00000091879	ENSECAG00000015894	34212375	34265602	27	ANGPT2	Angiopoietin-2;ANGPT2;ortholog		receptor binding	cell communication;cell-matrix adhesion;cell-cell adhesion;angiogenesis;blood coagulation	extracellular region	Angiogenesis->Angiopoietin-2;;
ENSG00000106013	LOC100071298	75188825	75325777	4	ANKRD7	Ankyrin repeat domain-containing protein 7;ANKRD7;ortholog	GO:0008584
ENSG00000169604	ENSECAG00000007023	33135619	33350957	15	ANTXR1	Anthrax toxin receptor 1;ANTXR1;ortholog		receptor activity	immune system process
ENSG00000163297	ENSECAG00000017827	56618339	56755629	3	ANTXR2	Anthrax toxin receptor 2;ANTXR2;ortholog		receptor activity	immune system process
ENSG00000135046	ENSECAG00000015794	16489889	16507507	23	ANXA1	Annexin A1;ANXA1;ortholog			fatty acid metabolic process;cell communication
ENSG00000175279	ENSECAG00000019483	40914827	40928122	2	APITD1	Centromere protein S;APITD1;ortholog		neuropeptide hormone activity	cell communication
ENSG00000171388	LOC102149746	103017470	103023238	X	APLN	Apelin;APLN;ortholog		hormone activity	immune system process;cell communication;mesoderm development;system development
ENSG00000084234	ENSECAG00000021265	38599732	38634456	7	APLP2	Amyloid-like protein 2;APLP2;ortholog			cell communication
ENSG00000084674	ENSECAG00000008600	74251430	74289592	15	APOB	Apolipoprotein B-100;APOB;ortholog	GO:0007283
ENSG00000128335	ENSECAG00000019430	33651980	33655762	28	APOL2	Apolipoprotein L2;APOL2;ortholog		lipid transporter activity;transmembrane transporter activity	cholesterol metabolic process;lipid transport
ENSG00000142192	ENSECAG00000021011	23516785	23711628	26	APP	Amyloid beta A4 protein;APP;ortholog		receptor binding	cell communication;intracellular protein transport		Alzheimer disease-amyloid secretase pathway->Amyloid precursor protein beta-ectodomain;;Alzheimer disease-amyloid secretase pathway->Amyloid precursor protein;;Blood coagulation->Protease nexin II;;Alzheimer disease-presenilin pathway->amyloid precursor protein;;Alzheimer disease-amyloid secretase pathway->Beta-amyloid;;Alzheimer disease-amyloid secretase pathway->p3;;Alzheimer disease-amyloid se…
ENSG00000198931	ENSECAG00000026808	35316191	35318207	3	APRT	Adenine phosphoribosyltransferase;APRT;ortholog					Adenine and hypoxanthine salvage pathway->Adenine phosphoribosyl transferase;;
ENSG00000167580	ENSECAG00000023681	67559953	67589966	6	AQP2	Aquaporin-2;AQP2;ortholog		transmembrane transporter activity	transport
ENSG00000171885	ENSECAG00000004242	48243819	48337972	8	AQP4	Aquaporin-4;AQP4;ortholog		transmembrane transporter activity	transport
ENSG00000165269	ENSECAG00000013961	49792490	49801137	23	AQP7	Aquaporin-7;AQP7;ortholog	GO:0007283	transmembrane transporter activity	lipid metabolic process;transport
ENSG00000169083	ENSECAG00000010160	49660105	49791031	X	AR	Androgen receptor;AR;ortholog	GO:0007283	ligand-activated sequence-specific DNA binding RNA polymerase II transcription factor activity;ligand-activated sequence-specific DNA binding RNA polymerase II transcription factor activity;ligand-activated sequence-specific DNA binding RNA polymerase II transcription factor activity	transcription from RNA polymerase II promoter;cell communication;regulation of transcription from RNA polymerase II promoter		Gonadotropin releasing hormone receptor pathway->AR;;
ENSG00000198576	LOC100146865	81394166	81400435	9	ARC	Activity-regulated cytoskeleton-associated protein;ARC;ortholog	GO:0001669
ENSG00000118520	ENSECAG00000023485	77687590	77699190	10	ARG1	Arginase-1;ARG1;ortholog		hydrolase activity	cellular amino acid catabolic process
ENSG00000150347	ENSECAG00000019795	51239962	51411137	1	ARID5B	AT-rich interactive domain-containing protein 5B;ARID5B;ortholog	GO:0008584	transcription cofactor activity;sequence-specific DNA binding transcription factor activity;sequence-specific DNA binding transcription factor activity;protein binding	transcription from RNA polymerase II promoter
ENSG00000137486	ENSECAG00000017459	68850853	68872306	7	ARRB1	Beta-arrestin-1;ARRB1;ortholog		protein binding	cell communication;visual perception;sensory perception;intracellular protein transport;endocytosis		Inflammation mediated by chemokine and cytokine signaling pathway->beta-arrestin;;Angiotensin II-stimulated signaling through G proteins and beta-arrestin->beta-arrestin 1;;Wnt signaling pathway->beta-arrestin;;Heterotrimeric G-protein signaling pathway-Gi alpha and Gs alpha mediated pathway->beta-arrestin;;;;;
ENSG00000141480	ENSECAG00000018471	49759914	49765212	11	ARRB2	Beta-arrestin-2;ARRB2;ortholog		protein binding	cell communication;visual perception;sensory perception;intracellular protein transport;endocytosis		Inflammation mediated by chemokine and cytokine signaling pathway->beta-arrestin;;Wnt signaling pathway->beta-arrestin;;Angiotensin II-stimulated signaling through G proteins and beta-arrestin->beta-arrestin 2;;Heterotrimeric G-protein signaling pathway-Gi alpha and Gs alpha mediated pathway->beta-arrestin;;;;;
ENSG00000100299	ENSECAG00000020104	46071710	46074410	28	ARSA	Arylsulfatase A;ARSA;ortholog	GO:0001669	hydrolase activity	sulfur compound metabolic process;phospholipid metabolic process;polysaccharide metabolic process;phospholipid metabolic process
ENSG00000065802	ENSECAG00000014057	24371622	24383864	6	ASB1	Ankyrin repeat and SOCS box protein 1;ASB1;ortholog	GO:0030539
ENSG00000105011	ENSECAG00000015967	44753896	44760989	7	ASF1B	Histone chaperone ASF1B;ASF1B;ortholog	GO:0007283	nucleic acid binding;chromatin binding	nucleobase-containing compound metabolic process;cellular process;chromatin organization
ENSG00000196433	ENSECAG00000022808	21512	31759	X	ASMT	Acetylserotonin O-methyltransferase;ASMT;ortholog		methyltransferase activity	cellular amino acid metabolic process
ENSG00000066279	ENSECAG00000020645	24856892	24906254	30	ASPM	Abnormal spindle-like microcephaly-associated protein;ASPM;ortholog	GO:0007283	motor activity;structural constituent of cytoskeleton;protein binding;enzyme regulator activity	metabolic process;cytokinesis;cellular component movement;mitosis;cell communication;intracellular protein transport;vesicle-mediated transport;regulation of catalytic activity;cellular component organization	plasma membrane;actin cytoskeleton;intracellular
ENSG00000188886	ENSECAG00000011307	12316682	12330734	15	ASTL	Astacin-like metalloendopeptidase;ASTL;ortholog	GO:0009566
ENSG00000064102	ENSECAG00000009087	52343771	52373695	6	ASUN	Protein asunder homolog;Asun;ortholog	GO:0030317
ENSG00000154438	ENSECAG00000011002	74407571	74465238	4	ASZ1	Ankyrin repeat, SAM and basic leucine zipper domain-containing protein 1;ASZ1;ortholog	GO:0007283
ENSG00000149311	ENSECAG00000021147	17332097	17441212	7	ATM	Serine-protein kinase ATM;ATM;ortholog		protein kinase activity;nucleotide kinase activity;nucleic acid binding	immune system process;induction of apoptosis;DNA repair;DNA recombination;protein phosphorylation;cell cycle;cell communication;induction of apoptosis;response to stress;chromatin organization		p53 pathway feedback loops 2->ataxia telangiectasia mutated;;p53 pathway->Ataxia telangiectasia mutated (ATM) and Rad3-related (ATR);;;
ENSG00000132681	ENSECAG00000024542	37365143	37393165	5	ATP1A4	Sodium/potassium-transporting ATPase subunit alpha-4;ATP1A4;ortholog	GO:0007283	hydrolase activity;ion channel activity;cation transmembrane transporter activity	metabolic process;cation transport;cellular calcium ion homeostasis
ENSG00000157087	ENSECAG00000023528	6543174	6658405	16	ATP2B2	Plasma membrane calcium-transporting ATPase 2;ATP2B2;ortholog		hydrolase activity;ion channel activity;cation transmembrane transporter activity	metabolic process;cation transport;cellular calcium ion homeostasis
ENSG00000185344	ENSECAG00000024587	23553553	23584729	8	ATP6V0A2	V-type proton ATPase 116 kDa subunit a isoform 2;ATP6V0A2;ortholog	GO:0001669	hydrolase activity;cation transmembrane transporter activity;hydrogen ion transmembrane transporter activity	immune system process;metabolic process;cellular defense response;cation transport
ENSG00000250565	ENSECAG00000013717	52426482	52431274	15	ATP6V1E2	V-type proton ATPase subunit E 2;ATP6V1E2;ortholog	GO:0001669
ENSG00000123191	ENSECAG00000019943	19230968	19334916	17	ATP7B	Copper-transporting ATPase 2;ATP7B;ortholog		hydrolase activity;ion channel activity;cation transmembrane transporter activity	metabolic process;cation transport;cellular calcium ion homeostasis
ENSG00000130270	ENSECAG00000022680	684442	703055	7	ATP8B3	Probable phospholipid-transporting ATPase IK;ATP8B3;ortholog	GO:0001669	hydrolase activity;cation transmembrane transporter activity	lipid metabolic process;cation transport;lipid transport;cellular calcium ion homeostasis
ENSG00000105146	ENSECAG00000021736	26107597	26110989	10	AURKC	Aurora kinase C;AURKC;ortholog		protein kinase activity	protein phosphorylation;cytokinesis;mitosis
ENSG00000101200	ENSECAG00000024857	19691112	19693033	22	AVP	Vasopressin-neurophysin 2-copeptin;AVP;ortholog		neuropeptide hormone activity	cell communication;muscle contraction		Vasopressin synthesis->Pro-Neurophysin;;Opioid prodynorphin pathway->prepropressophysin;;Opioid prodynorphin pathway->provasopressin;;Vasopressin synthesis->Signal Peptide;;Opioid prodynorphin pathway->vasopressin;;Vasopressin synthesis->Vasopressin;;Vasopressin synthesis->Pro-Vasopressin;;Opioid prodynorphin pathway->prepropressophysin;;Vasopressin synthesis->Pro2-Vasopressin;;Vasopressin synthe…
ENSG00000166148	ENSECAG00000010418	79470329	79473986	6	AVPR1A	Vasopressin V1a receptor;AVPR1A;ortholog	GO:0042713	receptor activity	cellular process;muscle contraction;neurological system process;mesoderm development;system development
ENSG00000167601	ENSECAG00000011471	11810225	11837132	10	AXL	Tyrosine-protein kinase receptor UFO;AXL;ortholog	GO:0007283
ENSG00000141577	ENSECAG00000007579	1907507	1925394	11	AZI1	5-azacytidine-induced protein 1;AZI1;ortholog	GO:0007283
ENSG00000135454	ENSECAG00000021591	75182259	75183728	6	B4GALNT1	Beta-1,4 N-acetylgalactosaminyltransferase 1;B4GALNT1;ortholog	GO:0007283
ENSG00000086062	ENSECAG00000012393	49574813	49594213	23	B4GALT1	Beta-1,4-galactosyltransferase 1;B4GALT1;ortholog	GO:0060046
ENSG00000204463	ENSECAG00000013260	31408401	31419666	20	BAG6	Large proline-rich protein BAG6;BAG6;ortholog	GO:0007283	protein binding
ENSG00000030110	ENSECAG00000023902	33918599	33922169	20	BAK1	Bcl-2 homologous antagonist/killer;BAK1;ortholog		receptor binding	gamete generation;induction of apoptosis;cell cycle;induction of apoptosis;negative regulation of apoptotic process		Apoptosis signaling pathway->Bcl-2 antogonist/killer;;
ENSG00000175730	ENSECAG00000005090	43384207	43384908	21	BASP1	Brain acid soluble protein 1;BASP1;ortholog	GO:0007283		neurological system process;ectoderm development;nervous system development;intracellular protein transport;exocytosis
ENSG00000087088	ENSECAG00000016635	18922431	18925761	10	BAX	Apoptosis regulator BAX;BAX;ortholog		receptor binding	gamete generation;induction of apoptosis;cell cycle;induction of apoptosis;negative regulation of apoptotic process		p53 pathway->BCL2-associated X protein;;Apoptosis signaling pathway->Bcl-2 associated x protein;;Huntington disease->Bcl-2-associated X protein;;;;
ENSG00000125124	ENSECAG00000010270	8908015	8941796	3	BBS2	Bardet-Biedl syndrome 2 protein;BBS2;ortholog
ENSG00000140463	ENSECAG00000003146	120712623	120739197	1	BBS4	Bardet-Biedl syndrome 4 protein;BBS4;ortholog	GO:0007286	transferase activity, transferring glycosyl groups	protein glycosylation;cellular process
ENSG00000185825	ENSECAG00000022787	122147804	122176533	X	BCAP31	B-cell receptor-associated protein 31;BCAP31;ortholog	GO:0007283	transmembrane transporter activity	apoptotic process;apoptotic process;intracellular protein transport
ENSG00000116752	ENSECAG00000021026	54159929	54174191	5	BCAS2	Pre-mRNA-splicing factor SPF27;BCAS2;ortholog		catalytic activity;mRNA binding	RNA splicing, via transesterification reactions;mRNA splicing, via spliceosome;RNA splicing, via transesterification reactions
ENSG00000171791	ENSECAG00000020437	79451887	79619918	8	BCL2	Apoptosis regulator Bcl-2;BCL2;ortholog	GO:0008584	receptor binding	gamete generation;induction of apoptosis;cell cycle;mesoderm development;induction of apoptosis;hemopoiesis;negative regulation of apoptotic process		Oxidative stress response->b-cell lymphoma protein-2;;Apoptosis signaling pathway->Bcl-2;;;
ENSG00000171552	ENSECAG00000017223	22703756	22746101	22	BCL2L1	Bcl-2-like protein 1;BCL2L1;ortholog	GO:0007283	receptor binding	gamete generation;induction of apoptosis;cell cycle;mesoderm development;induction of apoptosis;hemopoiesis;negative regulation of apoptotic process		Apoptosis signaling pathway->Bcl2-related protein long isoform;;Apoptosis signaling pathway->Bcl2-related protein short isoform;;;
ENSG00000137875	ENSECAG00000026995	138420139	138422283	1	BCL2L10	Bcl-2-like protein 10;BCL2L10;ortholog	GO:0007283	receptor binding	gamete generation;induction of apoptosis;cell cycle;mesoderm development;induction of apoptosis;hemopoiesis;negative regulation of apoptotic process		Apoptosis signaling pathway->Diva;;
ENSG00000153094	ENSECAG00000022346	14236018	14272380	15	BCL2L11	Bcl-2-like protein 11;BCL2L11;ortholog	GO:0007283		induction of apoptosis;induction of apoptosis		Apoptosis signaling pathway->Bim;;
ENSG00000258643	ENSECAG00000010536	161415642	161418084	1	BCL2L2	Bcl-2-like protein 2;BCL2L2;ortholog	GO:0007283	receptor binding	gamete generation;induction of apoptosis;cell cycle;mesoderm development;induction of apoptosis;hemopoiesis;negative regulation of apoptotic process		Apoptosis signaling pathway->Bcl-w;;
ENSG00000258643	ENSECAG00000011652	161427846	161431972	1	BCL2L2-PABPN1	BCL2L2-PABPN1 readthrough	GO:0007283
ENSG00000113916	ENSECAG00000004556	25563381	25587236	19	BCL6	B-cell lymphoma 6 protein;BCL6;ortholog	GO:0007283	sequence-specific DNA binding transcription factor activity;sequence-specific DNA binding transcription factor activity	transcription from RNA polymerase II promoter
ENSG00000100290	ENSECAG00000018135	39505051	39506860	28	BIK	Bcl-2-interacting killer;BIK;ortholog	GO:0007283				Apoptosis signaling pathway->Bcl-2 interacting killer;;Apoptosis signaling pathway->Bcl-2 interacting killer;;;
ENSG00000023445	ENSECAG00000012229	12297642	12307500	7	BIRC3	Baculoviral IAP repeat-containing protein 3;BIRC3;ortholog	GO:0007283	peptidase activity;protein binding;peptidase inhibitor activity	apoptotic process;metabolic process;apoptotic process;negative regulation of apoptotic process;regulation of catalytic activity		Apoptosis signaling pathway->Cellular inhibitor of apoptosis protein 1 and 2;;
ENSG00000197299	ENSECAG00000011405	92925551	92987293	1	BLM	Bloom syndrome protein;BLM;ortholog	GO:0001669	DNA helicase activity;nucleic acid binding	DNA replication;DNA repair;DNA recombination;cell cycle
ENSG00000104081	ENSECAG00000023088	148381269	148395197	1	BMF	Bcl-2-modifying factor;BMF;ortholog
ENSG00000130385	ENSECAG00000023233	40848723	40854413	X	BMP15	Bone morphogenetic protein 15;BMP15;ortholog		growth factor activity	female gamete generation;cell communication;ectoderm development;mesoderm development;skeletal system development;heart development;muscle organ development		Gonadotropin releasing hormone receptor pathway->BMP2/4/15;;TGF-beta signaling pathway->Transforming growth factor beta;;;
ENSG00000125378	ENSECAG00000017676	2379026	2535341	24	BMP4	Bone morphogenetic protein 4;BMP4;ortholog		growth factor activity	female gamete generation;cell communication;ectoderm development;mesoderm development;skeletal system development;heart development;muscle organ development		Gonadotropin releasing hormone receptor pathway->BMP2/4/15;;TGF-beta signaling pathway->Transforming growth factor beta;;;
ENSG00000112175	ENSECAG00000007138	52914267	53029802	20	BMP5	Bone morphogenetic protein 5;BMP5;ortholog	GO:0030539	growth factor activity	female gamete generation;cell communication;ectoderm development;mesoderm development;skeletal system development;heart development;muscle organ development		TGF-beta signaling pathway->Transforming growth factor beta;;
ENSG00000153162	ENSECAG00000020015	7957266	7991889	20	BMP6	Bone morphogenetic protein 6;BMP6;ortholog	GO:0030539	growth factor activity	female gamete generation;cell communication;ectoderm development;mesoderm development;skeletal system development;heart development;muscle organ development		TGF-beta signaling pathway->Transforming growth factor beta;;Gonadotropin releasing hormone receptor pathway->BMP6/7;;;
ENSG00000101144	ENSECAG00000002918	43771445	43856121	22	BMP7	Bone morphogenetic protein 7;BMP7;ortholog		growth factor activity	female gamete generation;cell communication;ectoderm development;mesoderm development;skeletal system development;heart development;muscle organ development		Gonadotropin releasing hormone receptor pathway->BMP7;;Gonadotropin releasing hormone receptor pathway->BMP7;;TGF-beta signaling pathway->Transforming growth factor beta;;Gonadotropin releasing hormone receptor pathway->BMP6/7;;;;;
ENSG00000138696	ENSECAG00000012140	43301880	43858346	3	BMPR1B	Bone morphogenetic protein receptor type-1B;BMPR1B;ortholog		transforming growth factor beta-activated receptor activity;transforming growth factor beta-activated receptor activity;cytokine receptor activity;transforming growth factor beta-activated receptor activity	protein phosphorylation;cell communication;mesoderm development;skeletal system development		Gonadotropin releasing hormone receptor pathway->BMPR-IA/IB/II;;TGF-beta signaling pathway->TGF-beta receptor type I;;TGF-beta signaling pathway->TGF-beta receptors;;;;
ENSG00000176720	ENSECAG00000000238	26835420	26844037	6	BOK	Bcl-2-related ovarian killer protein;BOK;ortholog	GO:0008584	receptor binding	gamete generation;induction of apoptosis;cell cycle;induction of apoptosis;negative regulation of apoptotic process		Apoptosis signaling pathway->Bcl-2 related ovarian killer;;
ENSG00000152430	N/A	N/A	N/A	N/A	BOLL	Boule-like RNA-binding protein	GO:0007283	RNA binding	gamete generation
ENSG00000139618	ENSECAG00000014890	11512132	11574407	17	BRCA2	Breast cancer type 2 susceptibility protein;BRCA2;ortholog		DNA binding
ENSG00000204256	ENSECAG00000012089	33529922	33537060	20	BRD2	Bromodomain-containing protein 2;BRD2;ortholog		acetyltransferase activity;nucleic acid binding;chromatin binding	transcription from RNA polymerase II promoter;cellular process;chromatin organization
ENSG00000137948	ENSECAG00000015661	72725415	72765268	5	BRDT	Bromodomain testis-specific protein;BRDT;ortholog		acetyltransferase activity;nucleic acid binding;chromatin binding	transcription from RNA polymerase II promoter;cellular process;chromatin organization
ENSG00000158019	ENSECAG00000018411	68075291	68495845	15	BRE	BRCA1-A complex subunit BRE;BRE;ortholog
ENSG00000172270	ENSECAG00000012389	80873	82113	Un0167	BSG	Basigin;BSG;ortholog			cell communication	plasma membrane;cell part
N/A	ENSECAG00000024141	14346137	14349564	10	BSP2	binder of sperm 2
ENSG00000188334	ENSECAG00000011298	18107766	18110291	10	BSPH1	Binder of sperm protein homolog 1;BSPH1;ortholog
ENSG00000204290	ENSECAG00000011452	32624134	32635273	20	BTNL2	Butyrophilin-like protein 2;BTNL2;ortholog		ubiquitin-protein ligase activity	proteolysis;cellular process;mammary gland development;cellular defense response;intracellular protein transport;exocytosis
ENSG00000154473	ENSECAG00000010047	9667356	9676471	1	BUB3	Mitotic checkpoint protein BUB3;BUB3;ortholog		RNA binding	nucleobase-containing compound metabolic process;mitosis;chromosome segregation;RNA localization
ENSG00000112578	ENSECAG00000021260	41204195	41213103	20	BYSL	Bystin;BYSL;ortholog			cellular process
ENSG00000183753	N/A	N/A	N/A	N/A	BPY2	Basic charge, Y-linked, 2	GO:0007283
ENSG00000183795	N/A	N/A	N/A	N/A	BPY2B	Basic charge, Y-linked, 2B	GO:0007283
ENSG00000185894	N/A	N/A	N/A	N/A	BPY2C	Basic charge, Y-linked, 2C	GO:0007283
ENSG00000139618	ENSECAG00000014890	18107766	18110291	10	BRCA2	Breast cancer 2, early onset	GO:0007283	DNA binding
ENSG00000204256	ENSECAG00000012089	33529922	33537060	20	BRD2	Bromodomain containing 2	GO:0007283	acetyltransferase activity;nucleic acid binding;chromatin binding	transcription from RNA polymerase II promoter;cellular process;chromatin organization
ENSG00000137948	ENSECAG00000015661	72725415	72765268	5	BRDT	Bromodomain, testis-specific	GO:0007283	acetyltransferase activity;nucleic acid binding;chromatin binding	transcription from RNA polymerase II promoter;cellular process;chromatin organization
ENSG00000172270	ENSECAG00000012389	11512132	11574407	17	BSG	Equus caballus basigin (Ok blood group) (BSG), mRNA	GO:0002080		cell communication	plasma membrane;cell part
ENSG00000188334	ENSECAG00000011298	72725415	72765268	5	BSPH1	Binder of sperm protein homolog 1	GO:0007338
ENSG00000165490	ENSECAG00000023071	62205825	62217087	7	C11ORF82	chromosome 1 open reading frame, human C11orf82	GO:0007286
ENSG00000183324	ENSECAG00000018241	119979800	120039375	1	C15ORF60	Meiotic recombination protein REC114-like;C15orf60;ortholog
ENSG00000108666	ENSECAG00000001756	40172238	40181700	11	C17ORF75	Protein Njmu-R1;C17orf75;ortholog	GO:0007283
ENSG00000164972	ENSECAG00000011566	50345688	50359034	23	C9ORF24	chromosome 9 open reading frame 24	GO:0007283
ENSG00000145309	ENSECAG00000005434	64621817	64622992	3	CABS1	Calcium-binding and spermatid-specific protein 1;CABS1;ortholog	GO:0007283
ENSG00000154040	ENSECAG00000014148	45795855	45815040	8	CABYR	Calcium-binding tyrosine phosphorylation-regulated protein;CABYR;ortholog	GO:0048240
ENSG00000196557	ENSECAG00000022241	41480946	41505052	13	CACNA1H	Voltage-dependent T-type calcium channel subunit alpha-1H;CACNA1H;ortholog	GO:0030317	voltage-gated calcium channel activity;voltage-gated sodium channel activity;cation channel activity;cation transmembrane transporter activity	cellular process;cation transport
ENSG00000084774	ENSECAG00000014690	69013243	69035913	15	CAD	CAD protein;CAD;ortholog		transferase activity;ligase activity	nitrogen compound metabolic process;pyrimidine nucleobase metabolic process;cellular amino acid biosynthetic process		Arginine biosynthesis->Carbamoyl phosphate synthase;;De novo pyrmidine ribonucleotides biosythesis->Carbamoyl phosphate synthetase;;;
ENSG00000182985	ENSECAG00000015144	23382560	23445464	7	CADM1	Cell adhesion molecule 1;CADM1;ortholog	GO:0007283	receptor activity	cell communication;cell-cell adhesion
ENSG00000110680	ENSECAG00000007825	83443346	83446573	7	CALCA	Calcitonin;CALCA;ortholog	GO:0001669	hormone activity	phosphate-containing compound metabolic process;cell-cell signaling;blood circulation;skeletal system development;cellular calcium ion homeostasis;regulation of vasoconstriction
ENSG00000004948	ENSECAG00000001570	37068659	37131493	4	CALCR	Calcitonin receptor;CALCR;ortholog	GO:0007283	G-protein coupled receptor activity	spermatogenesis;immune response;synaptic transmission;neurotransmitter secretion;mesoderm development;heart development;response to stress;intracellular protein transport;synaptic vesicle exocytosis
ENSG00000179218	ENSECAG00000008164	45483000	45486353	7	CALR	Calreticulin;CALR;ortholog	GO:0007283	calcium ion binding	protein folding
ENSG00000269058	ENSECAG00000018630	1726333	1745920	21	CALR3	Calreticulin-3 (Fragment);CALR3;ortholog		calcium ion binding	protein folding
ENSG00000058404	ENSECAG00000017000	15064817	15123843	4	CAMK2B	Calcium/calmodulin-dependent protein kinase type II subunit beta;CAMK2B;ortholog		protein kinase activity	protein phosphorylation;synaptic transmission;nervous system development	cytoplasm	Ionotropic glutamate receptor pathway->calcium/calmodulin-dependent protein kinase II;;Inflammation mediated by chemokine and cytokine signaling pathway->Calcium/calModulin-dependent Kinase II;;Gonadotropin releasing hormone receptor pathway->Ca/CaMK II;;;;
ENSG00000152495	ENSECAG00000016696	60253427	60460039	14	CAMK4	Calcium/calmodulin-dependent protein kinase type IV;CAMK4;ortholog		protein kinase activity;structural constituent of cytoskeleton;microtubule binding	immune system process;protein phosphorylation;synaptic transmission;muscle contraction;neurological system process;ectoderm development;cellular component morphogenesis;nervous system development;response to stress;cellular component organization	microtubule;cytoskeleton;intracellular
ENSG00000137225	ENSECAG00000000758	43061354	43072508	20	CAPN11	Calpain-11;CAPN11;ortholog	GO:0001669	cysteine-type peptidase activity;calcium ion binding;calmodulin binding;calcium-dependent phospholipid binding	immune system process;induction of apoptosis;proteolysis;cell communication;induction of apoptosis		Huntington disease->Calpain;;
ENSG00000177938	ENSECAG00000004248	45612795	45613813	6	CAPZA3	F-actin-capping protein subunit alpha-3;CAPZA3;ortholog	GO:0007286	structural constituent of cytoskeleton;actin binding	cellular process;cellular component morphogenesis;cellular component organization	actin cytoskeleton;intracellular
ENSG00000077549	ENSECAG00000009145	34597303	34670971	2	CAPZB	F-actin-capping protein subunit beta;CAPZB;ortholog	GO:0001669	structural constituent of cytoskeleton;actin binding	cellular process;cellular component organization	actin cytoskeleton;intracellular
ENSG00000137812	ENSECAG00000022278	147903221	147952003	1	CASC5	Protein CASC5;CASC5;ortholog	GO:0001669
ENSG00000121691	ENSECAG00000019408	1237921	1259218	12	CAT	Catalase;CAT;ortholog		oxidoreductase activity;peroxidase activity	respiratory electron transport chain
ENSG00000175294	ENSECAG00000024405	26075917	26084448	12	CATSPER1	Cation channel sperm-associated protein 1;CATSPER1;ortholog	GO:0007283	voltage-gated calcium channel activity;voltage-gated sodium channel activity;cation channel activity;cation transmembrane transporter activity	synaptic transmission;muscle contraction;neurotransmitter secretion;neuronal action potential propagation;cation transport
ENSG00000166762	ENSECAG00000020759	145325621	145337244	1	CATSPER2	Cation channel sperm-associated protein 2;CATSPER2;ortholog	GO:0007283	voltage-gated calcium channel activity;voltage-gated sodium channel activity;cation channel activity;cation transmembrane transporter activity	cell-cell signaling;cation transport
ENSG00000152705	ENSECAG00000014744	40939481	40969501	14	CATSPER3	Cation channel sperm-associated protein 3;CATSPER3;ortholog	GO:0007283	voltage-gated calcium channel activity;voltage-gated sodium channel activity;cation channel activity;cation transmembrane transporter activity	cell-cell signaling;cation transport
ENSG00000188782	ENSECAG00000017214	29277039	29289807	2	CATSPER4	Cation channel sperm-associated protein 4;CATSPER4;ortholog	GO:0007283	voltage-gated calcium channel activity;voltage-gated sodium channel activity;cation channel activity;cation transmembrane transporter activity	cell-cell signaling;cation transport
ENSG00000133962	ENSECAG00000006002	34763003	34805243	24	CATSPERB	Cation channel sperm-associated protein subunit beta;CATSPERB;ortholog	GO:0007283
ENSG00000174898	ENSECAG00000011401	3482011	3520941	7	CATSPERD	Cation channel sperm-associated protein subunit delta;CATSPERD;ortholog	GO:0030317
ENSG00000099338	ENSECAG00000000225	9438500	9454757	10	CATSPERG	Cation channel sperm-associated protein subunit gamma;CATSPERG;ortholog
ENSG00000105974	ENSECAG00000009134	73648180	73679217	4	CAV1	Caveolin-1;CAV1;ortholog	GO:0002080	catalytic activity;structural molecule activity;protein binding;small GTPase regulator activity	lipid metabolic process;cellular process;extracellular transport;lipid transport;intracellular protein transport;endocytosis;regulation of catalytic activity		Gonadotropin releasing hormone receptor pathway->Caveolin-1;;Integrin signalling pathway->Caveolin;;;
ENSG00000105971	ENSECAG00000002266	73625826	73631607	4	CAV2	Caveolin-2;CAV2;ortholog	GO:0002080	catalytic activity;structural molecule activity;protein binding;small GTPase regulator activity	lipid metabolic process;cellular process;extracellular transport;lipid transport;intracellular protein transport;endocytosis;regulation of catalytic activity
ENSG00000160200	ENSECAG00000021749	38418197	38439309	26	CBS	Cystathionine beta-synthase;CBS;ortholog		hydrolase activity;hydro-lyase activity;racemase and epimerase activity;deaminase activity	carbohydrate metabolic process;cellular amino acid biosynthetic process;cellular amino acid catabolic process;cellular process		Cysteine biosynthesis->O-Acetylserine-lyase;;
ENSG00000108468	ENSECAG00000008048	24202894	24207592	11	CBX1	Chromobox protein homolog 1;CBX1;ortholog		sequence-specific DNA binding transcription factor activity;sequence-specific DNA binding transcription factor activity;chromatin binding	apoptotic process;transcription from RNA polymerase II promoter;cellular process;apoptotic process;regulation of transcription from RNA polymerase II promoter;chromatin organization
ENSG00000173894	ENSECAG00000022911	3112514	3117805	11	CBX2	Chromobox protein homolog 2;CBX2;ortholog		sequence-specific DNA binding transcription factor activity;sequence-specific DNA binding transcription factor activity;chromatin binding	apoptotic process;transcription from RNA polymerase II promoter;cellular process;apoptotic process;regulation of transcription from RNA polymerase II promoter;chromatin organization
ENSG00000159625	ENSECAG00000012552	9887150	9904666	3	CCDC135	Coiled-coil domain-containing protein lobo homolog;CCDC135;ortholog	GO:0007283	kinase activity;adenylate cyclase activity;receptor activity;growth factor activity;kinase regulator activity	cyclic nucleotide metabolic process;cell communication;regulation of catalytic activity
ENSG00000166329	ENSECAG00000002945	32087533	32087985	11	CCDC182	coiled-coil domain containing 182
ENSG00000185972	LOC102149851	1345757	1347831	25	CCIN	Calicin;CCIN;ortholog	GO:0007283
ENSG00000090061	ENSECAG00000018765	99947506	100001381	14	CCNK	cyclin K [Source:HGNC Symbol;Acc:1596]		transcription cofactor activity;sequence-specific DNA binding transcription factor activity;kinase activity;sequence-specific DNA binding transcription factor activity;mRNA binding;protein binding;kinase activator activity;kinase regulator activity	transcription from RNA polymerase II promoter;mRNA splicing, via spliceosome;cell cycle;regulation of transcription from RNA polymerase II promoter;regulation of catalytic activity	nucleus;intracellular
ENSG00000108691	ENSECAG00000023949	38519577	38594301	11	CCL2	C-C motif chemokine 2;CCL2;ortholog		chemokine activity	immune response;cellular process;response to stimulus		Inflammation mediated by chemokine and cytokine signaling pathway->Chemokine;;
ENSG00000133101	ENSECAG00000019420	15135458	15146189	17	CCNA1	Cyclin-A1;CCNA1;ortholog	GO:0007283	kinase activity;protein binding;kinase activator activity;kinase regulator activity	spermatogenesis;metabolic process;mitosis;regulation of catalytic activity		p53 pathway feedback loops 2->Cyclin A;;
ENSG00000145386	ENSECAG00000024357	106219295	106225211	2	CCNA2	Cyclin-A2;CCNA2;ortholog		kinase activity;protein binding;kinase activator activity;kinase regulator activity	spermatogenesis;metabolic process;mitosis;regulation of catalytic activity		p53 pathway feedback loops 2->Cyclin A;;
ENSG00000134057	ENSECAG00000015806	4905044	4912231	21	CCNB1	G2/mitotic-specific cyclin-B1;CCNB1;ortholog	GO:0007283	kinase activity;protein binding;kinase activator activity;kinase regulator activity	spermatogenesis;metabolic process;mitosis;regulation of catalytic activity		Cell cycle->Cyclin B;;p53 pathway->Cyclin B;;;
ENSG00000100814	ENSECAG00000021236	157108458	157116372	1	CCNB1IP1	E3 ubiquitin-protein ligase CCNB1IP1;CCNB1IP1;ortholog	GO:0007286
ENSG00000147082	ENSECAG00000008787	40260388	40302749	X	CCNB3	G2/mitotic-specific cyclin-B3;CCNB3;ortholog		kinase activity;protein binding;kinase activator activity;kinase regulator activity	spermatogenesis;metabolic process;mitosis;regulation of catalytic activity
ENSG00000110092	ENSECAG00000020257	28720332	28723286	12	CCND1	G1/S-specific cyclin-D1;CCND1;ortholog		kinase activity;protein binding;kinase activator activity;kinase regulator activity	spermatogenesis;metabolic process;mitosis;regulation of catalytic activity		PI3 kinase pathway->Cyclin d;;Cell cycle->Cyclin D;;Wnt signaling pathway->Wnt Target Genes;;;;
ENSG00000118816	ENSECAG00000020161	59193890	59216533	3	CCNI	Cyclin-I;CCNI;ortholog	GO:0007283	kinase activity;protein binding;kinase activator activity;kinase regulator activity	spermatogenesis;metabolic process;mitosis;regulation of catalytic activity
ENSG00000166226	ENSECAG00000020755	84479610	84494544	6	CCT2	T-complex protein 1 subunit beta;CCT2;ortholog			protein folding;protein complex assembly;protein complex biogenesis
ENSG00000163468	ENSECAG00000020633	41894594	41912057	5	CCT3	T-complex protein 1 subunit gamma;CCT3;ortholog			protein folding;protein complex assembly;protein complex biogenesis
ENSG00000115484	ENSECAG00000016982	39398436	39410638	15	CCT4	T-complex protein 1 subunit delta;CCT4;ortholog			protein folding;protein complex assembly;protein complex biogenesis
ENSG00000150753	ENSECAG00000019192	49371114	49384988	21	CCT5	T-complex protein 1 subunit epsilon;CCT5;ortholog			protein folding
ENSG00000146731	ENSECAG00000020091	17969880	17980106	13	CCT6A	T-complex protein 1 subunit zeta;CCT6A;ortholog	GO:0001669		protein folding;protein complex assembly;protein complex biogenesis
ENSG00000132141	ENSECAG00000021342	37967894	37995025	11	CCT6B	T-complex protein 1 subunit zeta-2;CCT6B;ortholog	GO:0007283		protein folding;protein complex assembly;protein complex biogenesis
ENSG00000135624	ENSECAG00000017145	29726538	29738032	15	CCT7	T-complex protein 1 subunit eta;CCT7;ortholog			protein folding;protein complex assembly;protein complex biogenesis
ENSG00000156261	ENSECAG00000011457	26192007	26205438	26	CCT8	T-complex protein 1 subunit theta;CCT8;ortholog			protein folding;protein complex assembly;protein complex biogenesis
ENSG00000026508	ENSECAG00000010267	1832680	1918242	12	CD44	CD44 antigen;CD44;ortholog					Alzheimer disease-presenilin pathway->CD44 transmembrane fragment;;Alzheimer disease-presenilin pathway->CD44 C-terminal fragment;;Alzheimer disease-presenilin pathway->CD44 intracellular fragment;;Alzheimer disease-presenilin pathway->Cell surface glycoprotein 44;;Alzheimer disease-presenilin pathway->CD44 N-terminal fragment;;;;;;
ENSG00000117335	ENSECAG00000009794	30304155	30322917	5	CD46	Membrane cofactor protein;CD46;ortholog	GO:0007338	serine-type peptidase activity;metallopeptidase activity;receptor activity;lipid transporter activity	immune system process;proteolysis;cell communication;cell-cell adhesion;response to external stimulus;lipid transport
ENSG00000196352	ENSECAG00000016667	30816090	30832144	5	CD55	Complement decay-accelerating factor;CD55;ortholog	GO:0007283	serine-type peptidase activity;metallopeptidase activity;receptor activity;lipid transporter activity	complement activation;proteolysis;cell communication;cell-cell adhesion;blood coagulation;lipid transport
ENSG00000010278	ENSECAG00000003002	33799458	33810751	6	CD9	CD9 antigen;CD9;ortholog	GO:0007338	receptor activity;receptor binding	gamete generation;immune system process;cell communication;cell-cell adhesion;neurological system process;blood coagulation
ENSG00000101224	ENSECAG00000025092	19130147	19138484	22	CDC25B	M-phase inducer phosphatase 2;CDC25B;ortholog		phosphoprotein phosphatase activity;phosphoprotein phosphatase activity	phosphate-containing compound metabolic process;cellular protein modification process;cell cycle
ENSG00000158402	ENSECAG00000003029	38139244	38162500	14	CDC25C	M-phase inducer phosphatase 3;CDC25C;ortholog	GO:0007283	phosphoprotein phosphatase activity;phosphoprotein phosphatase activity	phosphate-containing compound metabolic process;cellular protein modification process;cell cycle		p53 pathway->Cell division cycle 25C;;
ENSG00000170312	ENSECAG00000009716	50226792	50240611	1	CDK1	Cyclin-dependent kinase 1;CDK1;ortholog		non-membrane spanning protein tyrosine kinase activity	glycogen metabolic process;protein phosphorylation;mitosis;cell communication
ENSG00000102225	ENSECAG00000018820	38325122	38330501	X	CDK16	Cyclin-dependent kinase 16;CDK16;ortholog	GO:0007283	non-membrane spanning protein tyrosine kinase activity	glycogen metabolic process;protein phosphorylation;mitosis;cell communication;segment specification;segment specification;ectoderm development;mesoderm development;embryo development;nervous system development
ENSG00000123374	ENSECAG00000021177	73673746	73678553	6	CDK2	Cyclin-dependent kinase 2;CDK2;ortholog		non-membrane spanning protein tyrosine kinase activity	glycogen metabolic process;protein phosphorylation;mitosis;cell communication;segment specification;segment specification;ectoderm development;mesoderm development;embryo development;nervous system development		p53 pathway->Cell division cycle 2;;p53 pathway->Cyclin-dependent kinase 2;;p53 pathway feedback loops 2->Cyclin-dependent kinase 2;;;;
ENSG00000129596	ENSECAG00000012826	56849547	56857713	14	CDO1	Cysteine dioxygenase type 1;CDO1;ortholog		oxidoreductase activity	cellular amino acid catabolic process
ENSG00000172288	ENSECAG00000014044	5245926	5320929	20	CDY1	Chromodomain protein, Y-linked, 1	GO:0007283	oxidoreductase activity;acetyltransferase activity;hydro-lyase activity;racemase and epimerase activity;ligase activity	coenzyme metabolic process;vitamin biosynthetic process;carbohydrate metabolic process;fatty acid beta-oxidation
ENSG00000172352	ENSECAG00000014044	5245926	5320929	20	CDY1B	Chromodomain protein, Y-linked, 1B	GO:0007283
ENSG00000182415	ENSECAG00000014044	5245926	5320929	20	CDY2A	Chromodomain protein, Y-linked, 2A	GO:0007283	oxidoreductase activity;acetyltransferase activity;hydro-lyase activity;racemase and epimerase activity;ligase activity	coenzyme metabolic process;vitamin biosynthetic process;carbohydrate metabolic process;fatty acid beta-oxidation
ENSG00000129873	ENSECAG00000014044	205245926	5320929	20	CDY2B	Chromodomain protein, Y-linked, 2B
ENSG00000153046	ENSECAG00000014044	205245926	5320929	20	CDYL	Chromodomain Y-like protein;CDYL;ortholog	GO:0007283	oxidoreductase activity;acetyltransferase activity;hydro-lyase activity;racemase and epimerase activity;ligase activity	coenzyme metabolic process;vitamin biosynthetic process;carbohydrate metabolic process;fatty acid beta-oxidation
ENSG00000099954	ENSECAG00000010238	27638937	27694257	6	CECR2	Cat eye syndrome critical region protein 2;CECR2;ortholog	GO:0007283	acetyltransferase activity;nucleic acid binding;chromatin binding	transcription from RNA polymerase II promoter;cellular process;chromatin organization
ENSG00000149187	ENSECAG00000007741	11780619	11809524	12	CELF1	CUGBP Elav-like family member 1;CELF1;ortholog	GO:0007338	oxidoreductase activity;DNA replication origin binding;single-stranded DNA binding;poly(A) RNA binding	DNA replication;RNA splicing, via transesterification reactions;mRNA splicing, via spliceosome;mRNA polyadenylation;RNA splicing, via transesterification reactions;rRNA metabolic process;protein metabolic process;cell cycle;neurological system process;ectoderm development;nervous system development	ribonucleoprotein complex
ENSG00000159409	ENSECAG00000020365	45591653	45605201	5	CELF3	CUGBP Elav-like family member 3;CELF3;ortholog	GO:0007286	oxidoreductase activity;DNA replication origin binding;single-stranded DNA binding;poly(A) RNA binding	DNA replication;RNA splicing, via transesterification reactions;mRNA splicing, via spliceosome;mRNA polyadenylation;RNA splicing, via transesterification reactions;rRNA metabolic process;protein metabolic process;cell cycle;neurological system process;ectoderm development;nervous system development	ribonucleoprotein complex
ENSG00000101489	ENSECAG00000008810	57366285	57380926	8	CELF4	CUGBP Elav-like family member 4;CELF4;ortholog	GO:0007283	oxidoreductase activity;DNA replication origin binding;single-stranded DNA binding;poly(A) RNA binding	DNA replication;RNA splicing, via transesterification reactions;mRNA splicing, via spliceosome;mRNA polyadenylation;RNA splicing, via transesterification reactions;rRNA metabolic process;protein metabolic process;cell cycle;neurological system process;ectoderm development;nervous system development	ribonucleoprotein complex
ENSG00000102384	ENSECAG00000009568	79534366	79588577	X	CENPI	Centromere protein I;CENPI;ortholog
ENSG00000166037	ENSECAG00000010938	6849264	6888635	7	CEP57	Centrosomal protein of 57 kDa;CEP57;ortholog
ENSG00000147400	ENSECAG00000000796	121314512	121317254	X	CETN2	Centrin-2;CETN2;ortholog	GO:0007286	calcium ion binding;calmodulin binding	cellular component movement;cell cycle;cell communication
ENSG00000001626	ENSECAG00000009139	74505196	74669537	4	CFTR	Cystic fibrosis transmembrane conductance regulator;CFTR;ortholog	GO:0048515	ATPase activity, coupled to transmembrane movement of substances;anion channel activity	immune system process;metabolic process;response to toxic substance;extracellular transport
ENSG00000196337	ENSECAG00000007548	18963376	18964111	10	CGB7	chorionic gonadotropin, beta polypeptide 7
ENSG00000171316	ENSECAG00000001445	23543937	23670777	9	CHD7	Chromodomain-helicase-DNA-binding protein 7;CHD7;ortholog		DNA helicase activity;nucleic acid binding	DNA repair;DNA recombination;transcription from RNA polymerase II promoter;cellular process;regulation of transcription from RNA polymerase II promoter;chromatin organization
ENSG00000213341	ENSECAG00000006588	29567441	29598859	1	CHUK	Inhibitor of nuclear factor kappa-B kinase subunit alpha;CHUK;ortholog		protein kinase activity	immune response;protein phosphorylation;cell communication;response to stimulus		Interleukin signaling pathway->Inhibitor of kappa-B kinase;;Inflammation mediated by chemokine and cytokine signaling pathway->Inhibitor of kappa-B kinase;;Apoptosis signaling pathway->Inhibitor of kappa-B kinase;;Toll receptor signaling pathway->IkappaB_alpha Kinase;;T cell activation->Inhibitor of kappa-B kinase;;PDGF signaling pathway->cytokine-responsive IkappaB kinase;;B cell activation->Inh…
ENSG00000175344	ENSECAG00000024757	109156100	109262737	1	CHRNA7	Cholinergic receptor, nicotinic, alpha 7 (neuronal)	GO:0030317	acetylcholine receptor activity;GABA receptor activity;ligand-gated ion channel activity	neuron-neuron synaptic transmission;neurological system process;ectoderm development;cation transport;anion transport		Alzheimer disease-amyloid secretase pathway->alpha7 nicotinic acetylcholine receptor;;Nicotinic acetylcholine receptor signaling pathway->nicotinic acetylcholine receptor alpha;;;
ENSG00000122966	ENSECAG00000010078	14126827	14277864	8	CIT	Citron Rho-interacting kinase;CIT;ortholog	GO:0007283	protein kinase activity	protein phosphorylation;cellular component movement;mitosis;cell communication;cell adhesion;cellular component morphogenesis;embryo development;cellular component organization
ENSG00000164442	LOC100065502	274804	276882	Unplaced Scaffold	CITED2	Cbp/p300-interacting transactivator 2;CITED2;ortholog	GO:0008584	transcription cofactor activity;sequence-specific DNA binding transcription factor activity;sequence-specific DNA binding transcription factor activity;protein binding	transcription from RNA polymerase II promoter;regulation of transcription from RNA polymerase II promoter		TGF-beta signaling pathway->Co-activators or corepressors;;
ENSG00000016602	ENSECAG00000018462	77416585	77441462	5	CLCA4	Calcium-activated chloride channel regulator 4;CLCA4;ortholog		ion channel activity	transport
ENSG00000013297	ENSECAG00000014828	10760839	10774403	19	CLDN11	Claudin-11;CLDN11;ortholog	GO:0007283		cellular process	plasma membrane;cell part
ENSG00000189143	ENSECAG00000006466	11396816	11397445	13	CLDN4	Claudin-4;CLDN4;ortholog			cellular process	plasma membrane;cell part
ENSG00000153132	ENSECAG00000017686	91057498	91084539	2	CLGN	Calmegin;CLGN;ortholog	GO:0007338	calcium ion binding	protein folding;intracellular protein transport;exocytosis
ENSG00000169504	ENSECAG00000016168	30365874	30392542	2	CLIC4	Chloride intracellular channel protein 4;CLIC4;ortholog	GO:0009566	oxidoreductase activity;transferase activity;racemase and epimerase activity;structural constituent of cytoskeleton;anion channel activity;translation elongation factor activity;translation elongation factor activity;receptor binding;translation elongation factor activity	immune system process;translation;cell communication;response to toxic substance;anion transport;regulation of translation	cytoskeleton;intracellular
ENSG00000112782	ENSECAG00000023509	44543153	44638410	20	CLIC5	Chloride intracellular channel protein 5;CLIC5;ortholog		oxidoreductase activity;transferase activity;racemase and epimerase activity;structural constituent of cytoskeleton;anion channel activity;translation elongation factor activity;translation elongation factor activity;receptor binding;translation elongation factor activity	immune system process;translation;cell communication;response to toxic substance;anion transport;regulation of translation	cytoskeleton;intracellular
ENSG00000153132	ENSECAG00000017686	91057498	91084539	2	CLGN	calmegin [Source:HGNC Symbol;Acc:2060]		calcium ion binding	protein folding;intracellular protein transport;exocytosis
ENSG00000179335	ENSECAG00000022269	119105065	119119328	1	CLK3	Dual specificity protein kinase CLK3;CLK3;ortholog	GO:0001669	non-membrane spanning protein tyrosine kinase activity	protein phosphorylation
ENSG00000103351	ENSECAG00000016981	39271893	39304080	13	CLUAP1	clusterin associated protein 1 [Source:HGNC Symbol;Acc:19009]
ENSG00000162368	ENSECAG00000000428	11178714	11185785	2	CMPK1	UMP-CMP kinase;CMPK1;ortholog		nucleotide kinase activity	purine nucleobase metabolic process;pyrimidine nucleobase metabolic process		Salvage pyrimidine ribonucleotides->Cytidylate kinase;;De novo pyrmidine ribonucleotides biosythesis->Uridylate kinase;;;
ENSG00000118432	ENSECAG00000012581	40804099	40825806	10	CNR1	Cannabinoid receptor 1;CNR1;ortholog	GO:0007283	G-protein coupled receptor activity	cell-cell signaling;visual perception;sensory perception		Endogenous_cannabinoid_signaling->Cannabinoid receptor 1;;
ENSG00000122756	ENSECAG00000006176	50484877	50502709	23	CNTFR	Ciliary neurotrophic factor receptor subunit alpha;CNTFR;ortholog		cytokine receptor activity;cytokine activity	B cell mediated immunity;cell-cell signaling;nervous system development;hemopoiesis;response to stimulus
ENSG00000092758	ENSECAG00000023357	48667448	48689050	22	COL9A3	Collagen alpha-3(IX) chain;COL9A3;ortholog	GO:0008584	receptor activity;extracellular matrix structural constituent;transmembrane transporter activity	immune system process;cell communication;cell-cell adhesion;system process;ectoderm development;mesoderm development;cellular component morphogenesis;response to stimulus;intracellular protein transport;receptor-mediated endocytosis;regulation of liquid surface tension;cellular component organization	extracellular region;extracellular matrix	Integrin signalling pathway->Collagen;;
ENSG00000093010	ENSECAG00000007364	984509	990041	2	COMT	Catechol O-methyltransferase;COMT;ortholog		methyltransferase activity	metabolic process		Dopamine receptor mediated signaling pathway->Catechol-O-Methyl Transferase;;Adrenaline and noradrenaline biosynthesis->Catechol-O-Methyl Transferase;;;
ENSG00000145244	ENSECAG00000005039	81022733	81231833	3	CORIN	Atrial natriuretic peptide-converting enzyme;CORIN;ortholog
ENSG00000214575	ENSECAG00000016873	92003948	92080244	1	CPEB1	Cytoplasmic polyadenylation element-binding protein 1;CPEB1;ortholog		poly(A) RNA binding	mRNA polyadenylation;developmental process;RNA localization
ENSG00000241258	ENSECAG00000011060	17694602	17729209	13	CRCP	DNA-directed RNA polymerase III subunit RPC9;CRCP;ortholog	GO:0007340	receptor activity	cellular process
ENSG00000118260	ENSECAG00000013667	81590935	81629635	18	CREB1	Cyclic AMP-responsive element-binding protein 1;CREB1;ortholog		sequence-specific DNA binding transcription factor activity;sequence-specific DNA binding transcription factor activity	immune system process;transcription from RNA polymerase II promoter;cell communication;neurological system process;ectoderm development;nervous system development;response to stress;regulation of transcription from RNA polymerase II promoter		p38 MAPK pathway->cAMP response element binding protein;;Transcription regulation by bZIP transcription factor->cAMP response element binding protein;;Heterotrimeric G-protein signaling pathway-Gi alpha and Gs alpha mediated pathway->cAMP response element binding protein;;Enkephalin release->cAMP response element binding protein;;Gonadotropin releasing hormone receptor pathway->CREB;;Apoptosis si…
ENSG00000143578	ENSECAG00000017552	43526798	43641831	5	CREB3L4	Cyclic AMP-responsive element-binding protein 3-like protein 4;CREB3L4;ortholog	GO:0007283	sequence-specific DNA binding transcription factor activity;sequence-specific DNA binding transcription factor activity	immune system process;transcription from RNA polymerase II promoter;cell communication;neurological system process;ectoderm development;nervous system development;response to stress;regulation of transcription from RNA polymerase II promoter		Transcription regulation by bZIP transcription factor->cAMP response element binding protein;;Heterotrimeric G-protein signaling pathway-Gi alpha and Gs alpha mediated pathway->cAMP response element binding protein;;;
ENSG00000095794	ENSECAG00000011220	3109434	3162565	29	CREM	cAMP-responsive element modulator;CREM;ortholog	GO:0007283	sequence-specific DNA binding transcription factor activity;sequence-specific DNA binding transcription factor activity	immune system process;transcription from RNA polymerase II promoter;cell communication;neurological system process;ectoderm development;nervous system development;response to stress;regulation of transcription from RNA polymerase II promoter
ENSG00000147571	LOC100063840	19013560	19014148	9	CRH	Corticoliberin;CRH;ortholog		hormone activity	immune system process;cellular process;blood circulation;neurological system process;response to stress;regulation of vasoconstriction		Cortocotropin releasing factor receptor signaling pathway->Pro Corticotropin-releasing factor;;Cortocotropin releasing factor receptor signaling pathway->Corticotropin-releasing factor;;;
ENSG00000145708	ENSECAG00000017949	88124977	88137295	14	CRHBP	Corticotropin-releasing factor-binding protein;CRHBP;ortholog		receptor binding	cell-cell signaling;neurological system process
ENSG00000120088	ENSECAG00000019389	17722524	17747073	11	CRHR1	Corticotropin-releasing factor receptor 1;CRHR1;ortholog		G-protein coupled receptor activity	spermatogenesis;immune response;synaptic transmission;neurotransmitter secretion;mesoderm development;heart development;response to stress;intracellular protein transport;synaptic vesicle exocytosis		Cortocotropin releasing factor receptor signaling pathway->CRHR1;;
ENSG00000124812	ENSECAG00000011049	47841108	47871684	20	CRISP1	cysteine-rich secretory protein 1
ENSG00000124490	ENSECAG00000019933	47693002	47710192	20	CRISP2	Cysteine-rich secretory protein 2;CRISP2;ortholog			spermatogenesis;fertilization;immune system process
ENSG00000096006	ENSECAG00000006482	47721076	47745394	20	CRISP3	Cysteine-rich secretory protein 3;CRISP3;ortholog			spermatogenesis;fertilization;immune system process
ENSG00000170275	ENSECAG00000008409	51132967	51156025	16	CRTAP	Cartilage-associated protein;CRTAP;ortholog	GO:0007283			extracellular region
ENSG00000009307	ENSECAG00000020885	54005273	54041189	5	CSDE1	Cold shock domain-containing protein E1;CSDE1;ortholog	GO:0008584
ENSG00000184371	ENSECAG00000017715	58283893	58399198	5	CSF1	Macrophage colony-stimulating factor 1;CSF1;ortholog	GO:0003006	cytokine activity	immune response;macrophage activation;cell communication;mesoderm development;hemopoiesis;response to stimulus
ENSG00000171209	ENSECAG00000001802	64683856	64694148	3	CSN3	Kappa-casein;CSN3;ortholog
ENSG00000102974	ENSECAG00000015924	17977054	18021985	3	CTCF	Transcriptional repressor CTCF;CTCF;ortholog		sequence-specific DNA binding transcription factor activity;sequence-specific DNA binding transcription factor activity	transcription from RNA polymerase II promoter;regulation of transcription from RNA polymerase II promoter
ENSG00000124092	ENSECAG00000009147	44063923	44076522	22	CTCFL	Transcriptional repressor CTCFL;CTCFL;ortholog	GO:0008584	sequence-specific DNA binding transcription factor activity;sequence-specific DNA binding transcription factor activity	transcription from RNA polymerase II promoter;regulation of transcription from RNA polymerase II promoter
ENSG00000044115	ENSECAG00000023991	37644936	37799961	14	CTNNA1	Catenin alpha-1;CTNNA1;ortholog	GO:0030539	structural constituent of cytoskeleton;actin binding	cell communication;cell adhesion;cellular component morphogenesis;cellular component organization	intracellular	Alzheimer disease-presenilin pathway->alpha-catenin;;Wnt signaling pathway->alpha-catenin;;Cadherin signaling pathway->alpha-catenin;;;;
ENSG00000168036	ENSECAG00000006949	44526401	44540268	16	CTNNB1	Catenin beta-1;CTNNB1;ortholog	GO:0007283	transcription cofactor activity;sequence-specific DNA binding transcription factor activity;sequence-specific DNA binding transcription factor activity;protein binding	female gamete generation;immune system process;apoptotic process;nitrogen compound metabolic process;biosynthetic process;transcription from RNA polymerase II promoter;synaptic transmission;cell proliferation;cell adhesion;neurological system process;pattern specification process;pattern specification process;endoderm development;cellular component morphogenesis;embryo development;apoptotic proce…	plasma membrane;cell junction;protein complex;nucleus;cytoplasm;microvillus;dendrite	Angiogenesis->Beta-catenin;;Gonadotropin releasing hormone receptor pathway->CTNNB1;;Alzheimer disease-presenilin pathway->beta-catenin;;Cadherin signaling pathway->Beta-catenin;;p53 pathway feedback loops 2->beta-catenin;;Wnt signaling pathway->Beta-Catenin;;;;;;;
ENSG00000168928	ENSECAG00000021596	24126099	24133714	3	CTRB2	chymotrypsinogen B2 [Source:HGNC Symbol;Acc:2522]		serine-type peptidase activity	proteolysis
ENSG00000103811	ENSECAG00000013091	115482603	115498139	1	CTSH	Pro-cathepsin H;CTSH;ortholog	GO:0007283
ENSG00000136943	ENSECAG00000004288	439006	442258	23	CTSV	Cathepsin V
ENSG00000154639	ENSECAG00000023163	16282091	16294514	26	CXADR	Coxsackievirus and adenovirus receptor;CXADR;ortholog	GO:0001669	receptor activity	immune system process;cellular process;cell adhesion
ENSG00000121966	ENSECAG00000003837	19903733	19907483	18	CXCR4	C-X-C chemokine receptor type 4;CXCR4;ortholog		G-protein coupled receptor activity	immune response;apoptotic process;cell communication;neurological system process;ectoderm development;apoptotic process;nervous system development;response to stimulus		Inflammation mediated by chemokine and cytokine signaling pathway->Chemokine receptor;;Axon guidance mediated by Slit/Robo->Chemokine, CXC motif, receptor4;;;
ENSG00000183035	ENSECAG00000019066	63064031	63085834	X	CYLC1	Cylicin-1;CYLC1;ortholog	GO:0007283	structural molecule activity	cellular component movement;cellular component morphogenesis;cellular component organization
ENSG00000155833	ENSECAG00000017078	9113840	9116534	25	CYLC2	Cylicin-2;CYLC2;ortholog	GO:0007283
ENSG00000140459	ENSECAG00000017494	119346895	119359225	1	CYP11A1	Cholesterol side-chain cleavage enzyme, mitochondrial;CYP11A1;ortholog	GO:0008584				Androgen/estrogene/progesterone biosynthesis->Cholesterol monooxygenase;;
ENSG00000148795	ENSECAG00000010022	27404554	27410637	1	CYP17A1	Steroid 17-alpha-hydroxylase/17,20 lyase;CYP17A1;ortholog
ENSG00000137869	ENSECAG00000020474	139140381	139204543	1	CYP19A1	Cytochrome P450 19A1;CYP19A1;ortholog		oxidoreductase activity	respiratory electron transport chain;steroid metabolic process		Androgen/estrogene/progesterone biosynthesis->Aromatase;;
ENSG00000140465	ENSECAG00000013817	119015291	119018001	1	CYP1A1	Cytochrome P450 1A1;CYP1A1;ortholog		oxidoreductase activity	respiratory electron transport chain;fatty acid metabolic process;steroid metabolic process
ENSG00000003137	ENSECAG00000022724	30729084	30745148	15	CYP26B1	Cytochrome P450 26B1;CYP26B1;ortholog	GO:0007283	oxidoreductase activity	respiratory electron transport chain
ENSG00000172817	ENSECAG00000007540	20168854	20368135	9	CYP7B1	25-hydroxycholesterol 7-alpha-hydroxylase;CYP7B1;ortholog		oxidoreductase activity	respiratory electron transport chain;cholesterol metabolic process
ENSG00000165659	ENSECAG00000017699	45077813	45482783	17	DACH1	Dachshund homolog 1;DACH1;ortholog		sequence-specific DNA binding transcription factor activity;sequence-specific DNA binding transcription factor activity	ectoderm development;nervous system development
ENSG00000126733	ENSECAG00000023997	65263149	65732928	X	DACH2	Dachshund homolog 2;DACH2;ortholog		sequence-specific DNA binding transcription factor activity;sequence-specific DNA binding transcription factor activity	ectoderm development;nervous system development
ENSG00000188120	ENSECAG00000010923	65003442	65012435	16	DAZ1	Deleted in azoospermia 1	GO:0007283	RNA binding	gamete generation
ENSG00000205944	ENSECAG00000010923	65003442	65012435	16	DAZ2	Deleted in azoospermia 2	GO:0007283	RNA binding	gamete generation
ENSG00000187191	ENSECAG00000010923	65003442	65012435	16	DAZ3	Deleted in azoospermia protein 3;DAZ3;ortholog	GO:0007283	RNA binding	gamete generation
ENSG00000205916	ENSECAG00000010923	65003442	65012435	16	DAZ4	Deleted in azoospermia 4	GO:0007283	RNA binding	gamete generation
ENSG00000071626	ENSECAG00000011805	420774	436301	7	DAZAP1	DAZ-associated protein 1;DAZAP1;ortholog	GO:0007283	catalytic activity;structural constituent of ribosome;poly(A) RNA binding	DNA replication;RNA splicing, via transesterification reactions;mRNA splicing, via spliceosome;mRNA polyadenylation;RNA splicing, via transesterification reactions;rRNA metabolic process;protein metabolic process;cell cycle;developmental process	ribonucleoprotein complex
ENSG00000092345	ENSECAG00000010923	65003442	65012435	16	DAZL	Deleted in azoospermia-like;DAZL;ortholog	GO:0007283	RNA binding	gamete generation
ENSG00000123454	ENSECAG00000019582	35805659	35829206	25	DBH	Dopamine beta-hydroxylase;DBH;ortholog					Dopamine receptor mediated signaling pathway->Dopamine beta-hydroxylase;;Adrenaline and noradrenaline biosynthesis->Dopamine beta-hydroxylase;;;
ENSG00000138231	ENSECAG00000013920	72872028	72882647	16	DBR1	Lariat debranching enzyme;DBR1;ortholog		endoribonuclease activity;nucleic acid binding	mRNA splicing, via spliceosome
ENSG00000203797	ENSECAG00000007354	59946115	59968494	10	DDO	D-aspartate oxidase;DDO;ortholog		oxidoreductase activity	cellular amino acid metabolic process
ENSG00000204580	ENSECAG00000018474	29867977	29878949	20	DDR1	Epithelial discoidin domain-containing receptor 1;DDR1;ortholog
ENSG00000174243	ENSECAG00000016681	66677623	66691020	6	DDX23	Probable ATP-dependent RNA helicase DDX23;DDX23;ortholog		RNA helicase activity;translation initiation factor activity;translation initiation factor activity;translation initiation factor activity	nucleobase-containing compound metabolic process;translation;regulation of translation
ENSG00000109832	ENSECAG00000009643	34766256	34783507	7	DDX25	ATP-dependent RNA helicase DDX25;DDX25;ortholog	GO:0007286	RNA helicase activity;translation initiation factor activity;translation initiation factor activity;translation initiation factor activity	nucleobase-containing compound metabolic process;translation;regulation of translation
ENSG00000152670	ENSECAG00000023616	16562826	16637893	21	DDX4	Probable ATP-dependent RNA helicase DDX4;DDX4;ortholog	GO:0007283	RNA helicase activity;translation initiation factor activity;translation initiation factor activity;translation initiation factor activity	nucleobase-containing compound metabolic process;translation;regulation of translation
ENSG00000158796	ENSECAG00000011248	35809960	35812093	5	DEDD	Death effector domain-containing protein;DEDD;ortholog	GO:0007283
ENSG00000131068	LOC100629933	56074264	56122591	4	DEFB118	Beta-defensin 118;DEFB118;ortholog	GO:0007283
ENSG00000105928	ENSECAG00000021145	4760379	4789481	2	DFNA5	Non-syndromic hearing impairment protein 5;DFNA5;ortholog
ENSG00000116133	ENSECAG00000017998	4760379	4789481	2	DHCR24	Delta(24)-sterol reductase;DHCR24;ortholog	GO:0030539	oxidoreductase activity	cholesterol metabolic process
ENSG00000139549	ENSECAG00000010603	66884375	66888807	6	DHH	Desert hedgehog protein;DHH;ortholog	GO:0007286
ENSG00000102967	ENSECAG00000000603	21874920	21888942	3	DHODH	Dihydroorotate dehydrogenase (quinone), mitochondrial;DHODH;ortholog		oxidoreductase activity	respiratory electron transport chain;nitrogen compound metabolic process;pyrimidine nucleobase metabolic process;cellular amino acid biosynthetic process;ferredoxin metabolic process;vitamin transport		De novo pyrmidine ribonucleotides biosythesis->Dihydrooratate oxidase;;
ENSG00000139734	ENSECAG00000019161	35062159	35497994	17	DIAPH3	Protein diaphanous homolog 3;DIAPH3;ortholog	GO:0007283	structural constituent of cytoskeleton;actin binding	cellular component movement	actin cytoskeleton;intracellular	Cytoskeletal regulation by Rho GTPase->Mammalian diaphanous;;
ENSG00000162595	LOC100146793	93140649	93143291	5	DIRAS3	DIRAS family, GTP-binding RAS-like 3 [Source:HGNC Symbol;Acc:687]		GTPase activity;protein binding	metabolic process;synaptic transmission;cell adhesion;neurological system process;intracellular protein transport;receptor-mediated endocytosis
ENSG00000091140	ENSECAG00000000749	7821101	7848289	4	DLD	Dihydrolipoyl dehydrogenase, mitochondrial;DLD;ortholog	GO:0048240	oxidoreductase activity	respiratory electron transport chain;nitrogen compound metabolic process;ferredoxin metabolic process
ENSG00000075711	ENSECAG00000011564	32456460	32709089	19	DLG1	Disks large homolog 1;DLG1;ortholog			neuron-neuron synaptic transmission;cell adhesion;neurological system process;ectoderm development;cellular component morphogenesis;nervous system development;asymmetric protein localization;cellular component organization
ENSG00000100206	ENSECAG00000019634	35553784	35591204	28	DMC1	Meiotic recombination protein DMC1/LIM15 homolog;DMC1;ortholog	GO:0007283	hydrolase activity;double-stranded DNA binding;single-stranded DNA binding	DNA repair;DNA recombination;response to stress
ENSG00000137090	ENSECAG00000023385	22916281	22978038	23	DMRT1	Doublesex- and mab-3-related transcription factor 1;DMRT1;ortholog	GO:0007283	nucleic acid binding	transcription from RNA polymerase II promoter;mesoderm development;skeletal system development;muscle organ development;regulation of transcription from RNA polymerase II promoter
ENSG00000173253	LOC100057779	23056196	23063040	23	DMRT2	Doublesex- and mab-3-related transcription factor 2;DMRT2;ortholog	GO:0008584	nucleic acid binding	transcription from RNA polymerase II promoter;mesoderm development;regulation of transcription from RNA polymerase II promoter
ENSG00000064218	ENSECAG00000023412	22987252	23000911	23	DMRT3	Doublesex- and mab-3-related transcription factor 3;DMRT3;ortholog	GO:0046661	nucleic acid binding	transcription from RNA polymerase II promoter;mesoderm development;skeletal system development;muscle organ development;regulation of transcription from RNA polymerase II promoter
ENSG00000176399	ENSECAG00000019138	41326040	41330568	23	DMRTA1	Doublesex- and mab-3-related transcription factor A1;DMRTA1;ortholog	GO:0060179	nucleic acid binding	transcription from RNA polymerase II promoter;mesoderm development;skeletal system development;muscle organ development;regulation of transcription from RNA polymerase II promoter
ENSG00000130816	ENSECAG00000026909	10244021	10341962	19	DNMT1	DNA (cytosine-5-)-methyltransferase 1 [Source:HGNC Symbol;Acc:2976]
ENSG00000142025	ENSECAG00000018349	13844388	13848201	10	DMRTC2	Doublesex- and mab-3-related transcription factor C2;DMRTC2;ortholog	GO:0007290	nucleic acid binding	transcription from RNA polymerase II promoter;mesoderm development;skeletal system development;muscle organ development;regulation of transcription from RNA polymerase II promoter
ENSG00000007174	ENSECAG00000025159	53979207	54289198	11	DNAH9	Dynein heavy chain 9, axonemal;DNAH9;ortholog	GO:0007283	microtubule motor activity;structural constituent of cytoskeleton	metabolic process;cellular component movement;mitosis;chromosome segregation;intracellular protein transport;vesicle-mediated transport;cellular component organization	microtubule;cytoskeleton;intracellular	Huntington disease->Dynein complex;;
ENSG00000086061	ENSECAG00000010324	49508250	49517753	23	DNAJA1	DnaJ homolog subfamily A member 1;DNAJA1;ortholog	GO:0007283		immune system process;protein folding;response to stress
ENSG00000205981	ENSECAG00000009331	19741651	19746601	19	DNAJC19	Mitochondrial import inner membrane translocase subunit TIM14;DNAJC19;ortholog
ENSG00000163879	ENSECAG00000018337	20063299	20069952	2	DNALI1	Axonemal dynein light intermediate polypeptide 1;DNALI1;ortholog	GO:0007338	structural constituent of cytoskeleton	cellular component movement	microtubule;cytoskeleton;intracellular
ENSG00000256453	ENSECAG00000011014	36231865	36234235	14	DND1	Dead end protein homolog 1;DND1;ortholog		catalytic activity;structural constituent of ribosome;DNA replication origin binding;single-stranded DNA binding;poly(A) RNA binding	DNA replication;RNA splicing, via transesterification reactions;mRNA splicing, via spliceosome;mRNA polyadenylation;RNA splicing, via transesterification reactions;rRNA metabolic process;protein metabolic process;cell cycle;neurological system process;ectoderm development;nervous system development	ribonucleoprotein complex
ENSG00000130816	ENSECAG00000026909	49743117	49782992	7	DNMT1	DNA (cytosine-5)-methyltransferase 1;DNMT1;ortholog
ENSG00000119772	ENSECAG00000025086	70663836	70735347	15	DNMT3A	DNA (cytosine-5)-methyltransferase 3A;DNMT3A;ortholog	GO:0007283
ENSG00000088305	ENSECAG00000012102	23585521	23608643	22	DNMT3B	DNA (cytosine-5)-methyltransferase 3B;DNMT3B;ortholog
ENSG00000142182	ENSECAG00000009690	39482402	39496080	26	DNMT3L	DNA (cytosine-5)-methyltransferase 3-like;DNMT3L;ortholog	GO:0007283
ENSG00000166171	ENSECAG00000009848	28396162	28415137	1	DPCD	Protein DPCD;DPCD;ortholog	GO:0030317
ENSG00000141096	ENSECAG00000015591	18297852	18302057	3	DPEP3	Dipeptidase 3;DPEP3;ortholog	GO:0007140	metallopeptidase activity	proteolysis
ENSG00000177990	ENSECAG00000001927	64777964	64870553	4	DPY19L2	Protein dpy-19 homolog 2;DPY19L2;ortholog	GO:0007286
ENSG00000149295	ENSECAG00000013567	21833004	21893006	7	DRD2	D(2) dopamine receptor;DRD2;ortholog	GO:0036126	G-protein coupled receptor activity	immune system process;apoptotic process;carbohydrate metabolic process;cellular component movement;neuron-neuron synaptic transmission;muscle contraction;neurological system process;apoptotic process;response to stimulus;lysosomal transport;intracellular protein transport;receptor-mediated endocytosis;regulation of biological process		Gonadotropin releasing hormone receptor pathway->DRD2;;Heterotrimeric G-protein signaling pathway-Gi alpha and Gs alpha mediated pathway->Gi protein coupled receptor;;Dopamine receptor mediated signaling pathway->Dopamine receptor D2,D3 and D4;;Heterotrimeric G-protein signaling pathway-Gq alpha and Go alpha mediated pathway->Go-protein coupled receptor;;Nicotine pharmacodynamics pathway->Dopamin…
ENSG00000169676	ENSECAG00000008988	112464140	112465454	3	DRD5	D(1B) dopamine receptor;DRD5;ortholog		G-protein coupled receptor activity	cell-cell signaling		Dopamine receptor mediated signaling pathway->Dopamine receptor D1 and D5;;
ENSG00000134760	ENSECAG00000018040	52262948	52295771	8	DSG1	Desmoglein-1;DSG1;ortholog		calcium ion binding	cellular process	plasma membrane;cell part
ENSG00000140279	ENSECAG00000017764	144310569	144328545	1	DUOX2	Dual oxidase 2;DUOX2;ortholog	GO:0009566	oxidoreductase activity	immune system process;respiratory electron transport chain
ENSG00000079393	ENSECAG00000000088	62587242	62606059	1	DUSP13	Dual specificity protein phosphatase 13;DUSP13;ortholog	GO:0007283	phosphoprotein phosphatase activity;phosphoprotein phosphatase activity	phosphate-containing compound metabolic process;cellular protein modification process;cellular process
ENSG00000077380	ENSECAG00000007660	50913173	50963031	18	DYNC1I2	Cytoplasmic dynein 1 intermediate chain 2;DYNC1I2;ortholog		structural constituent of cytoskeleton	nucleobase-containing compound metabolic process;cell cycle;cellular component morphogenesis;RNA localization;intracellular protein transport;vesicle-mediated transport;cellular component organization	microtubule;cytoskeleton;intracellular	Huntington disease->Dynein complex;;
ENSG00000088986	ENSECAG00000008104	13656342	13658467	8	DYNLL1	Dynein light chain 1, cytoplasmic;DYNLL1;ortholog		catalytic activity;structural constituent of cytoskeleton;protein binding;enzyme inhibitor activity	gamete generation;nitric oxide biosynthetic process;nucleobase-containing compound metabolic process;cell cycle;cellular component morphogenesis;RNA localization;intracellular protein transport;vesicle-mediated transport;regulation of catalytic activity;cellular component organization	microtubule;cytoskeleton;intracellular	Huntington disease->Dynein complex;;
ENSG00000135636	ENSECAG00000006772	31152361	31361660	15	DYSF	Dysferlin;DYSF;ortholog			muscle contraction
ENSG00000134874	ENSECAG00000021423	65404828	65457766	17	DZIP1	Zinc finger protein DZIP1;DZIP1;ortholog	GO:0007283	nucleic acid binding	spermatogenesis
ENSG00000101412	ENSECAG00000023831	24594164	24602534	22	E2F1	Transcription factor E2F1;E2F1;ortholog	GO:0007283	sequence-specific DNA binding transcription factor activity;sequence-specific DNA binding transcription factor activity	transcription from RNA polymerase II promoter;cell cycle;cell communication;regulation of transcription from RNA polymerase II promoter
ENSG00000181562	N/A	N/A	N/A	N/A	EDDM3A	Epididymal protein 3A	GO:0007321	receptor binding	spermatogenesis
ENSG00000181552	LOC100629968	157759236	157759767	1	EDDM3B	Epididymal secretory protein E3-beta;EDDM3B;ortholog	GO:0007286	receptor binding	spermatogenesis
ENSG00000078401	ENSECAG00000011618	12009844	12015438	20	EDN1	Endothelin-1;EDN1;ortholog					Wnt signaling pathway->NFAT Target Genes;;Endothelin signaling pathway->Big endothelin 1, 2, 3, and 4;;Endothelin signaling pathway->Pre-pro endothelin 1, 2, 3, and 4;;Endothelin signaling pathway->Pro endothelin 1, 2, 3, and 4;;Endothelin signaling pathway->Endothelin 1, 2, 3, and 4;;;;;;
ENSG00000151617	ENSECAG00000019798	85424189	85472109	2	EDNRA	Endothelin-1 receptor;EDNRA;ortholog		G-protein coupled receptor activity	immune system process;monosaccharide metabolic process;cell communication;muscle contraction;blood circulation;sensory perception;ectoderm development;nervous system development;response to stress;cellular glucose homeostasis;regulation of vasoconstriction		Endothelin signaling pathway->endothelin receptor A, B;;
ENSG00000204371	ENSECAG00000001546	31608722	31621161	20	EHMT2	Histone-lysine N-methyltransferase EHMT2;EHMT2;ortholog	GO:0009566	methyltransferase activity;DNA binding	nucleobase-containing compound metabolic process;cellular process;chromatin organization
ENSG00000119718	ENSECAG00000000332	20464512	20471004	24	EIF2B2	Translation initiation factor eIF-2B subunit beta;EIF2B2;ortholog	GO:0009566	GTPase activity;pyrophosphatase activity;nucleotide binding;enzyme regulator activity	phosphate-containing compound metabolic process;catabolic process;nucleobase-containing compound metabolic process;translation;regulation of translation;regulation of catalytic activity	protein complex;cytoplasm
ENSG00000115211	ENSECAG00000018076	68915738	68920306	15	EIF2B4	Translation initiation factor eIF-2B subunit delta;EIF2B4;ortholog		GTPase activity;pyrophosphatase activity;nucleotide binding;enzyme regulator activity	phosphate-containing compound metabolic process;catabolic process;biosynthetic process;nucleobase-containing compound metabolic process;translation;cellular process;regulation of translation;regulation of catalytic activity	protein complex;cytoplasm
ENSG00000145191	ENSECAG00000018745	22476325	22484707	19	EIF2B5	Translation initiation factor eIF-2B subunit epsilon;EIF2B5;ortholog		nucleotidyltransferase activity;translation initiation factor activity;translation initiation factor activity;protein binding;small GTPase regulator activity;guanyl-nucleotide exchange factor activity;translation initiation factor activity	phospholipid metabolic process;glycogen metabolic process;monosaccharide metabolic process;phospholipid metabolic process;translation;regulation of translation;regulation of catalytic activity
ENSG00000125977	ENSECAG00000019481	24930538	24947830	22	EIF2S2	Eukaryotic translation initiation factor 2 subunit 2;EIF2S2;ortholog	GO:0008584	translation initiation factor activity;translation initiation factor activity;translation initiation factor activity	translation;regulation of translation
ENSG00000075151	ENSECAG00000011147	33260243	33496798	2	EIF4G3	Eukaryotic translation initiation factor 4 gamma 3;EIF4G3;ortholog	GO:0007283	translation initiation factor activity;translation initiation factor activity;translation initiation factor activity	apoptotic process;translation;apoptotic process;regulation of translation
ENSG00000106682	ENSECAG00000017832	11699861	11707328	13	EIF4H	Eukaryotic translation initiation factor 4H;EIF4H;ortholog	GO:0019953	translation initiation factor activity;translation initiation factor activity;translation initiation factor activity	translation;regulation of translation
ENSG00000163577	ENSECAG00000022755	11179570	11191631	19	EIF5A2	Eukaryotic translation initiation factor 5A-2;EIF5A2;ortholog	GO:0007283	translation initiation factor activity;translation initiation factor activity;translation initiation factor activity	translation;regulation of translation
ENSG00000128886	ENSECAG00000015723	145299345	145302148	1	ELL3	RNA polymerase II elongation factor ELL3;ELL3;ortholog	GO:0007283	transcription cofactor activity;sequence-specific DNA binding transcription factor activity;sequence-specific DNA binding transcription factor activity;protein binding	transcription from RNA polymerase II promoter;cellular process	plasma membrane;cell part
ENSG00000169393	ENSECAG00000011903	18131502	18146238	10	ELSPBP1	Epididymal sperm-binding protein 1;ELSPBP1;ortholog	GO:0007338
ENSG00000111405	ENSECAG00000024137	65376754	65391266	6	ENDOU	Poly(U)-specific endoribonuclease;ENDOU;ortholog
ENSG00000063245	ENSECAG00000016192	24775391	24788819	10	EPN1	Epsin-1;EPN1;ortholog			synaptic transmission;neurotransmitter secretion;receptor-mediated endocytosis
ENSG00000130427	ENSECAG00000010733	8715477	8717341	13	EPO	Erythropoietin;EPO;ortholog		hormone activity	cell communication;blood circulation
ENSG00000187266	ENSECAG00000008049	48914106	48918571	7	EPOR	Erythropoietin receptor;EPOR;ortholog		receptor activity	natural killer cell activation;cellular process;hemopoiesis;response to stimulus
ENSG00000133106	ENSECAG00000009543	27324949	27403014	17	EPSTI1	Epithelial-stromal interaction protein 1;EPSTI1;ortholog
ENSG00000083782	ENSECAG00000015607	16786570	16820405	28	EPYC	Epiphycan;EPYC;ortholog		receptor activity	cellular process;cell adhesion;visual perception;sensory perception	extracellular region
ENSG00000120160	ENSECAG00000021018	45051472	45064528	23	EQTN	Equatorin;EQTN;ortholog	GO:0002080
ENSG00000178568	ENSECAG00000022865	2038532	2411089	6	ERBB4	Receptor tyrosine-protein kinase erbB-4;ERBB4;ortholog			apoptotic process;cell proliferation;cell-cell adhesion;apoptotic process;nervous system development		Alzheimer disease-presenilin pathway->Erb-B4 N-terminal fragment;;Alzheimer disease-presenilin pathway->Erb-B4 transmembrane fragment;;Alzheimer disease-presenilin pathway->Erb-B4 C-terminal fragment;;EGF receptor signaling pathway->epidermal growth factor receptor;;Alzheimer disease-presenilin pathway->V-erb-a erythroblastic leukemia viral oncogene homolog 4;;Cadherin signaling pathway->Epiderma…
ENSG00000012061	ENSECAG00000011385	15949553	15961032	10	ERCC1	DNA excision repair protein ERCC-1;ERCC1;ortholog	GO:0007283	endodeoxyribonuclease activity;nucleic acid binding	DNA repair
ENSG00000124882	ENSECAG00000007588	61440670	61445711	3	EREG	Proepiregulin;EREG;ortholog		cytokine activity;growth factor activity	cell cycle;cell communication		EGF receptor signaling pathway->Epidermal growth factor;;
ENSG00000091831	ENSECAG00000022441	15081987	15329542	31	ESR1	Estrogen receptor;ESR1;ortholog	GO:0008584	ligand-activated sequence-specific DNA binding RNA polymerase II transcription factor activity;ligand-activated sequence-specific DNA binding RNA polymerase II transcription factor activity;ligand-activated sequence-specific DNA binding RNA polymerase II transcription factor activity	transcription from RNA polymerase II promoter;cell communication;regulation of transcription from RNA polymerase II promoter
ENSG00000140009	ENSECAG00000024947	11029301	11082098	24	ESR2	Estrogen receptor beta;ESR2;ortholog		ligand-activated sequence-specific DNA binding RNA polymerase II transcription factor activity;ligand-activated sequence-specific DNA binding RNA polymerase II transcription factor activity;ligand-activated sequence-specific DNA binding RNA polymerase II transcription factor activity	transcription from RNA polymerase II promoter;cell communication;regulation of transcription from RNA polymerase II promoter
ENSG00000134954	ENSECAG00000010897	37115367	37176962	7	ETS1	Protein C-ets-1;ETS1;ortholog		sequence-specific DNA binding transcription factor activity;sequence-specific DNA binding transcription factor activity;receptor binding	B cell mediated immunity;macrophage activation;transcription from RNA polymerase II promoter;cell cycle;cell communication;mesoderm development;hemopoiesis;cellular defense response;regulation of transcription from RNA polymerase II promoter		Angiogenesis->v-Ets Avian Erythroblastosis Virus E26 Oncogene Homolog 1;;PDGF signaling pathway->Ets;;VEGF signaling pathway->v-Ets Avian Erythroblastosis Virus E26 Oncogene Homolog 1;;Ras Pathway->Ets;;;;;
ENSG00000244405	ENSECAG00000000221	24183486	24234068	19	ETV5	ETS translocation variant 5;ETV5;ortholog		sequence-specific DNA binding transcription factor activity;sequence-specific DNA binding transcription factor activity;receptor binding	B cell mediated immunity;macrophage activation;transcription from RNA polymerase II promoter;cell cycle;cell communication;mesoderm development;hemopoiesis;cellular defense response;regulation of transcription from RNA polymerase II promoter
ENSG00000174371	ENSECAG00000018322	2830467	2869501	30	EXO1	Exonuclease 1;EXO1;ortholog		endodeoxyribonuclease activity;exodeoxyribonuclease activity;damaged DNA binding;single-stranded DNA binding	DNA replication;DNA repair;cell cycle
ENSG00000205186	ENSECAG00000006384	6434261	6437364	9	FABP9	Fatty acid-binding protein 9;FABP9;ortholog	GO:0001675	lipid binding	lipid metabolic process;cell communication;ectoderm development;lipid transport;vitamin transport
ENSG00000071859	ENSECAG00000023594	122742698	122749851	X	FAM50A	Protein FAM50A;FAM50A;ortholog	GO:0007283
ENSG00000187741	ENSECAG00000024214	36116037	36171915	3	FANCA	Fanconi anemia group A protein;FANCA;ortholog	GO:0007140
ENSG00000144554	ENSECAG00000018519	6849521	6896781	16	FANCD2	Fanconi anemia group D2 protein;FANCD2;ortholog
ENSG00000221829	ENSECAG00000016063	389908	395703	25	FANCG	Fanconi anemia group G protein;FANCG;ortholog	GO:0007286
ENSG00000187790	ENSECAG00000018694	180097279	180148576	1	FANCM	Fanconi anemia group M protein;FANCM;ortholog		RNA helicase activity;nuclease activity;nucleic acid binding	DNA repair
ENSG00000077942	ENSECAG00000018101	41466402	41532567	28	FBLN1	Fibulin-1;FBLN1;ortholog
ENSG00000156509	ENSECAG00000020145	45973880	45985132	9	FBXO43	F-box only protein 43;FBXO43;ortholog
ENSG00000112029	ENSECAG00000011630	14314974	14320037	31	FBXO5	F-box only protein 5;FBXO5;ortholog
ENSG00000169018	ENSECAG00000015587	124575008	124587247	1	FEM1B	Protein fem-1 homolog B;FEM1B;ortholog			cellular glucose homeostasis
ENSG00000090512	ENSECAG00000004201	24703720	24713290	19	FETUB	Fetuin-B;FETUB;ortholog	GO:0007338
ENSG00000070193	ENSECAG00000014361	22528846	22603854	21	FGF10	Fibroblast growth factor 10;FGF10;ortholog		growth factor activity	cell cycle;cell-cell signaling;mesoderm development;angiogenesis;nervous system development		FGF signaling pathway->fibroblast growth factor;;
ENSG00000138685	ENSECAG00000014829	105296975	105349700	2	FGF2	Fibroblast growth factor 2;FGF2;ortholog		growth factor activity	cell-cell signaling		FGF signaling pathway->fibroblast growth factor;;Angiogenesis->Fibroblast Growth Factor;;;
ENSG00000186895	ENSECAG00000020300	28842838	28849553	12	FGF3	fibroblast growth factor 3 [Source:HGNC Symbol;Acc:3681]		growth factor activity	cell cycle;cell-cell signaling;mesoderm development;angiogenesis;nervous system development		FGF signaling pathway->fibroblast growth factor;;
ENSG00000107831	ENSECAG00000010125	28257967	28263566	1	FGF8	Fibroblast growth factor 8;FGF8;ortholog	GO:0030539	growth factor activity	cell-cell signaling		FGF signaling pathway->fibroblast growth factor;;
ENSG00000102678	ENSECAG00000018716	2369902	2635858	17	FGF9	Fibroblast growth factor 9;FGF9;ortholog	GO:0030238	growth factor activity	cell cycle;cell-cell signaling;mesoderm development;angiogenesis;nervous system development		FGF signaling pathway->fibroblast growth factor;;
ENSG00000066468	ENSECAG00000013960	11211478	11312912	1	FGFR2	Fibroblast growth factor receptor 2;FGFR2;ortholog					FGF signaling pathway->FGFR1-4;;
ENSG00000112214	ENSECAG00000023174	48081362	48119492	10	FHL5	Four and a half LIM domains protein 5;FHL5;ortholog		sequence-specific DNA binding transcription factor activity;sequence-specific DNA binding transcription factor activity	mesoderm development;muscle organ development
ENSG00000183733	ENSECAG00000024203	31791000	31796114	15	FIGLA	Factor in the germline alpha;FIGLA;ortholog
ENSG00000004478	ENSECAG00000020465	30769282	30775457	6	FKBP4	Peptidyl-prolyl cis-trans isomerase FKBP4;FKBP4;ortholog	GO:0046661	isomerase activity;binding	cellular protein modification process;cellular process
ENSG00000077800	ENSECAG00000017859	11037472	11048760	13	FKBP6	Peptidyl-prolyl cis-trans isomerase FKBP6;FKBP6;ortholog	GO:0007283	isomerase activity;binding	cellular protein modification process;cellular process
ENSG00000132589	ENSECAG00000012055	42727532	42780910	11	FLOT2	Flotillin-2;FLOT2;ortholog	GO:0002080		intracellular protein transport;vesicle-mediated transport
ENSG00000155816	ENSECAG00000011513	4027214	4369602	30	FMN2	Formin-2;FMN2;ortholog		structural constituent of cytoskeleton;actin binding	cellular component movement	actin cytoskeleton;intracellular
ENSG00000102531	ENSECAG00000023697	21894149	21987908	17	FNDC3A	Fibronectin type-III domain-containing protein 3A;FNDC3A;ortholog	GO:0001669	protein kinase activity;structural constituent of cytoskeleton;protein binding;small GTPase regulator activity;guanyl-nucleotide exchange factor activity	protein phosphorylation;cell communication;cell adhesion;muscle contraction;mesoderm development;muscle organ development;regulation of catalytic activity	intracellular
ENSG00000170345	ENSECAG00000014260	20677112	20679718	24	FOS	Proto-oncogene c-Fos;FOS;ortholog		sequence-specific DNA binding transcription factor activity;sequence-specific DNA binding transcription factor activity	immune system process;induction of apoptosis;transcription from RNA polymerase II promoter;cell cycle;neurological system process;mesoderm development;induction of apoptosis;skeletal system development;regulation of transcription from RNA polymerase II promoter		Gonadotropin releasing hormone receptor pathway->c-fos;;Insulin/IGF pathway-mitogen activated protein kinase kinase/MAP kinase cascade->c-fos;;B cell activation->fos;;Interleukin signaling pathway->c-fos;;PDGF signaling pathway->c-fos;;Angiogenesis->c-Fos Transcription Factor;;T cell activation->fos;;Huntington disease->Fos protein;;Gonadotropin releasing hormone receptor pathway->FOS;;Gonadotrop…
ENSG00000175592	ENSECAG00000023092	25971482	25976759	12	FOSL1	Fos-related antigen 1;FOSL1;ortholog		sequence-specific DNA binding transcription factor activity;sequence-specific DNA binding transcription factor activity	immune system process;induction of apoptosis;transcription from RNA polymerase II promoter;cell cycle;neurological system process;induction of apoptosis;regulation of transcription from RNA polymerase II promoter		TGF-beta signaling pathway->Co-activators or corepressors;;
ENSG00000129514	LOC100147146	173916291	173924543	1	FOXA1	Hepatocyte nuclear factor 3-alpha;FOXA1;ortholog		sequence-specific DNA binding RNA polymerase II transcription factor activity;sequence-specific DNA binding RNA polymerase II transcription factor activity;protein binding	reproduction;nitrogen compound metabolic process;biosynthetic process;transcription from RNA polymerase II promoter;cell-cell signaling;single-multicellular organism process;anatomical structure morphogenesis;cell differentiation;nervous system development;homeostatic process;regulation of transcription from RNA polymerase II promoter;regulation of molecular function	protein complex;nucleus;intracellular
ENSG00000170608	ENSECAG00000005936	16317573	16318556	10	FOXA3	Hepatocyte nuclear factor 3-gamma;FOXA3;ortholog	GO:0007283	sequence-specific DNA binding RNA polymerase II transcription factor activity;sequence-specific DNA binding RNA polymerase II transcription factor activity;protein binding	nitrogen compound metabolic process;biosynthetic process;transcription from RNA polymerase II promoter;cellular process;single-multicellular organism process;cell differentiation;nervous system development;homeostatic process;regulation of transcription from RNA polymerase II promoter;regulation of molecular function	protein complex;nucleus;intracellular
ENSG00000171956	ENSECAG00000004144	131760215	131761192	1	FOXB1	Forkhead box protein B1;FOXB1;ortholog		sequence-specific DNA binding RNA polymerase II transcription factor activity;sequence-specific DNA binding RNA polymerase II transcription factor activity;protein binding	nitrogen compound metabolic process;biosynthetic process;transcription from RNA polymerase II promoter;cellular process;single-multicellular organism process;developmental process;regulation of transcription from RNA polymerase II promoter;regulation of molecular function	protein complex;nucleus;intracellular
ENSG00000137273	ENSECAG00000000468	1916975	1920823	20	FOXF2	Forkhead box protein F2;FOXF2;ortholog		sequence-specific DNA binding transcription factor activity;sequence-specific DNA binding transcription factor activity	carbohydrate metabolic process;transcription from RNA polymerase II promoter;cell cycle;visual perception;sensory perception;segment specification;anterior/posterior axis specification;segment specification;anterior/posterior axis specification;ectoderm development;mesoderm development;anatomical structure morphogenesis;embryo development;cell differentiation;nervous system development;regulation…
ENSG00000129654	ENSECAG00000014390	5973965	5977487	11	FOXJ1	Forkhead box protein J1;FOXJ1;ortholog	GO:0007283	sequence-specific DNA binding transcription factor activity;sequence-specific DNA binding transcription factor activity	B cell mediated immunity;nitrogen compound metabolic process;biosynthetic process;transcription, DNA-dependent;protein metabolic process;cellular component movement;cell proliferation;cytokine production;pattern specification process;pattern specification process;cellular component morphogenesis;embryo development;cell differentiation;heart development;hemopoiesis;locomotion;response to stimulus;…
ENSG00000118689	ENSECAG00000024499	58506453	58523225	10	FOXO3	Forkhead box protein O3;FOXO3;ortholog		DNA binding;protein binding	nitrogen compound metabolic process;biosynthetic process;transcription from RNA polymerase II promoter;cell communication;cell proliferation;single-multicellular organism process;anatomical structure morphogenesis;cell differentiation;angiogenesis;response to stress;response to endogenous stimulus;regulation of transcription from RNA polymerase II promoter	cytoplasm	Insulin/IGF pathway-protein kinase B signaling cascade->Forkhead transcription factor;;PI3 kinase pathway->FOXO;;Interleukin signaling pathway->Forkhead in Rhabdomyosarcoma-like 1;;;;
ENSG00000114861	ENSECAG00000008974	18770909	19256184	16	FOXP1	Forkhead box protein P1;FOXP1;ortholog		DNA binding;protein binding	immune system process;nitrogen compound metabolic process;DNA recombination;cell proliferation;single-multicellular organism process;anatomical structure morphogenesis;cell differentiation;heart development;muscle organ development;hemopoiesis;regulation of biological process	intracellular
ENSG00000166225	ENSECAG00000020194	84459426	84471338	6	FRS2	Fibroblast growth factor receptor substrate 2;FRS2;ortholog					FGF signaling pathway->fibroblast growth factor receptor substrate;;Angiogenesis->Fibroblast Growth Factor Receptor Substrate 2;;;
ENSG00000162998	ENSECAG00000017132	60407561	60437753	18	FRZB	Secreted frizzled-related protein 3;FRZB;ortholog		receptor activity;protein binding	reproduction;cell communication;single-multicellular organism process;anatomical structure morphogenesis;embryo development;cell differentiation;skeletal system development;mammary gland development;response to stimulus;regulation of biological process	extracellular region;intracellular	Angiogenesis->Frizzled-Related Protein;;Wnt signaling pathway->Frizzled-related protein;;;
ENSG00000131808	ENSECAG00000019116	96163676	96165734	7	FSHB	Follitropin subunit beta;FSHB;ortholog	GO:0007283	hormone activity			Gonadotropin releasing hormone receptor pathway->5' FSHbeta;;Gonadotropin releasing hormone receptor pathway->3' FSHbeta;;Gonadotropin releasing hormone receptor pathway->FSHbeta;;Gonadotropin releasing hormone receptor pathway->FSHbeta;;;;;
ENSG00000170820	ENSECAG00000012303	50246543	50413557	15	FSHR	Follicle-stimulating hormone receptor;FSHR;ortholog	GO:0007283	receptor activity	cell communication	extracellular region;extracellular matrix
ENSG00000134363	ENSECAG00000017783	18584478	18590636	21	FST	Follistatin;FST;ortholog		protein binding			Gonadotropin releasing hormone receptor pathway->Follistatin;;Gonadotropin releasing hormone receptor pathway->Follistatin;;Gonadotropin releasing hormone receptor pathway->Follistatin;;;;
ENSG00000070404	ENSECAG00000003580	1136	1327	Un0231	FSTL3	Follistatin-related protein 3;FSTL3;ortholog	GO:0007283	protein binding
ENSG00000172728	ENSECAG00000020319	11401999	11475313	27	FUT10	Alpha-(1,3)-fucosyltransferase 10;FUT10;ortholog	GO:0009566	transferase activity, transferring glycosyl groups	protein glycosylation
ENSG00000157240	ENSECAG00000001326	35148258	35150062	4	FZD1	Frizzled-1;FZD1;ortholog		guanylate cyclase activity;receptor activity;protein binding	reproduction;phosphate-containing compound metabolic process;nitrogen compound metabolic process;biosynthetic process;cyclic nucleotide metabolic process;cell communication;single-multicellular organism process;cellular component morphogenesis;cell differentiation;nervous system development;response to stimulus;regulation of nucleobase-containing compound metabolic process;regulation of phosphate…	plasma membrane;intracellular;neuron projection	Angiogenesis->Frizzled;;Alzheimer disease-presenilin pathway->Frizzled;;Angiogenesis->Frizzled-Related Protein;;Cadherin signaling pathway->Frizzled;;Wnt signaling pathway->Frizzled;;;;;;
ENSG00000111432	ENSECAG00000001633	27628700	27630471	8	FZD10	Frizzled-10;FZD10;ortholog		receptor activity;protein binding	reproduction;cell communication;single-multicellular organism process;nervous system development;response to stimulus;regulation of biological process	membrane;intracellular	Alzheimer disease-presenilin pathway->Frizzled;;Cadherin signaling pathway->Frizzled;;Wnt signaling pathway->Frizzled;;;;
ENSG00000180340	ENSECAG00000017678	19034577	19036209	11	FZD2	Frizzled-2;FZD2;ortholog		guanylate cyclase activity;receptor activity;protein binding	reproduction;phosphate-containing compound metabolic process;nitrogen compound metabolic process;biosynthetic process;cyclic nucleotide metabolic process;cell communication;single-multicellular organism process;cellular component morphogenesis;cell differentiation;nervous system development;response to stimulus;regulation of nucleobase-containing compound metabolic process;regulation of phosphate…	plasma membrane;intracellular;neuron projection	Angiogenesis->Frizzled;;Alzheimer disease-presenilin pathway->Frizzled;;Cadherin signaling pathway->Frizzled;;Wnt signaling pathway->Frizzled;;;;;
ENSG00000104290	ENSECAG00000018292	57068659	57146897	2	FZD3	Frizzled-3;FZD3;ortholog		guanylate cyclase activity;receptor activity;protein binding	reproduction;phosphate-containing compound metabolic process;nitrogen compound metabolic process;biosynthetic process;cyclic nucleotide metabolic process;cellular component movement;cell communication;cell proliferation;single-multicellular organism process;cellular component morphogenesis;embryo development;cell differentiation;nervous system development;locomotion;response to external stimulus;…	plasma membrane;intracellular;neuron projection;synapse	Angiogenesis->Frizzled;;Alzheimer disease-presenilin pathway->Frizzled;;Angiogenesis->Frizzled-Related Protein;;Cadherin signaling pathway->Frizzled;;Wnt signaling pathway->Frizzled;;;;;;
ENSG00000174804	ENSECAG00000007698	58870520	58876042	7	FZD4	Frizzled-4;FZD4;ortholog		receptor activity;protein binding	reproduction;cell communication;single-multicellular organism process;nervous system development;response to stimulus;regulation of biological process	membrane;intracellular	Alzheimer disease-presenilin pathway->Frizzled;;Cadherin signaling pathway->Frizzled;;Wnt signaling pathway->Frizzled;;;;
ENSG00000163251	LOC100146215	81759112	81760586	18	FZD5	Frizzled-5;FZD5;ortholog		receptor activity;protein binding	reproduction;immune system process;cell communication;single-multicellular organism process;cellular component morphogenesis;cell differentiation;nervous system development;hemopoiesis;response to stimulus;regulation of biological process;cellular component organization	membrane;intracellular	Angiogenesis->Frizzled;;Alzheimer disease-presenilin pathway->Frizzled;;Cadherin signaling pathway->Frizzled;;Wnt signaling pathway->Frizzled;;;;;
ENSG00000164930	ENSECAG00000014710	48652292	48676431	9	FZD6	Frizzled-6;FZD6;ortholog		guanylate cyclase activity;receptor activity;protein binding	reproduction;phosphate-containing compound metabolic process;nitrogen compound metabolic process;biosynthetic process;cyclic nucleotide metabolic process;cell communication;cell proliferation;single-multicellular organism process;cellular component morphogenesis;embryo development;cell differentiation;nervous system development;response to stimulus;regulation of nucleobase-containing compound met…	plasma membrane;intracellular;neuron projection	Alzheimer disease-presenilin pathway->Frizzled;;Cadherin signaling pathway->Frizzled;;Wnt signaling pathway->Frizzled;;;;
ENSG00000155760	LOC102147960	76964968	76993580	18	FZD7	Frizzled-7;FZD7;ortholog		guanylate cyclase activity;receptor activity;protein binding	reproduction;phosphate-containing compound metabolic process;nitrogen compound metabolic process;biosynthetic process;cyclic nucleotide metabolic process;cell communication;single-multicellular organism process;cellular component morphogenesis;cell differentiation;nervous system development;response to stimulus;regulation of nucleobase-containing compound metabolic process;regulation of phosphate…	plasma membrane;intracellular;neuron projection	Alzheimer disease-presenilin pathway->Frizzled;;Cadherin signaling pathway->Frizzled;;Wnt signaling pathway->Frizzled;;;;
ENSG00000177283	ENSECAG00000005857	2704994	2705503	29	FZD8	Frizzled-8;FZD8;ortholog		receptor activity;protein binding	reproduction;cell communication;single-multicellular organism process;cellular component morphogenesis;cell differentiation;nervous system development;response to stimulus;regulation of biological process;cellular component organization	membrane;intracellular	Angiogenesis->Frizzled;;Alzheimer disease-presenilin pathway->Frizzled;;Cadherin signaling pathway->Frizzled;;Wnt signaling pathway->Frizzled;;;;;
ENSG00000188763	ENSECAG00000022324	1111598	11117257	13	FZD9	Frizzled-9;FZD9;ortholog		receptor activity;protein binding	reproduction;immune system process;cell communication;cell proliferation;single-multicellular organism process;cell differentiation;nervous system development;hemopoiesis;response to stimulus;regulation of biological process	plasma membrane;cytoplasm;cell projection	Alzheimer disease-presenilin pathway->Frizzled;;Cadherin signaling pathway->Frizzled;;Wnt signaling pathway->Frizzled;;;;
ENSG00000163288	ENSECAG00000022268	81403232	81424933	3	GABRB1	Gamma-aminobutyric acid receptor subunit beta-1;GABRB1;ortholog		acetylcholine receptor activity;GABA receptor activity;ligand-gated ion channel activity	neuron-neuron synaptic transmission;neurological system process;ectoderm development;nervous system development;cation transport;anion transport
ENSG00000128242	ENSECAG00000018909	6470076	6472204	8	GAL3ST1	Galactosylceramide sulfotransferase;GAL3ST1;ortholog	GO:0007283
ENSG00000130005	ENSECAG00000009689	405217	406874	7	GAMT	Guanidinoacetate N-methyltransferase;GAMT;ortholog	GO:0007283
ENSG00000105679	ENSECAG00000003757	6624595	6634234	10	GAPDHS	Glyceraldehyde-3-phosphate dehydrogenase, testis-specific;GAPDHS;ortholog	GO:0030317	oxidoreductase activity	glycolysis;glycolysis
ENSG00000141013	ENSECAG00000020042	36348525	36361935	3	GAS8	Growth arrest-specific 8	GO:0030317
ENSG00000102145	ENSECAG00000010542	39186806	39340919	X	GATA1	Erythroid transcription factor;GATA1;ortholog	GO:0008584	sequence-specific DNA binding transcription factor activity;nuclease activity;sequence-specific DNA binding transcription factor activity	transcription from RNA polymerase II promoter;endoderm development;mesoderm development;heart development;hemopoiesis;regulation of transcription from RNA polymerase II promoter
ENSG00000107485	ENSECAG00000024574	26022567	26039578	29	GATA3	Trans-acting T-cell-specific transcription factor GATA-3;GATA3;ortholog	GO:0008584	sequence-specific DNA binding transcription factor activity;nuclease activity;sequence-specific DNA binding transcription factor activity	transcription from RNA polymerase II promoter;endoderm development;mesoderm development;heart development;hemopoiesis;regulation of transcription from RNA polymerase II promoter
ENSG00000136574	ENSECAG00000020359	59857989	59867734	2	GATA4	Transcription factor GATA-4;GATA4;ortholog	GO:0007283	sequence-specific DNA binding transcription factor activity;nuclease activity;sequence-specific DNA binding transcription factor activity	transcription from RNA polymerase II promoter;endoderm development;mesoderm development;heart development;hemopoiesis;regulation of transcription from RNA polymerase II promoter		Gonadotropin releasing hormone receptor pathway->GATA2/4;;
ENSG00000141448	ENSECAG00000023279	39615081	39632643	8	GATA6	Transcription factor GATA-6;GATA6;ortholog	GO:0008584	sequence-specific DNA binding transcription factor activity;nuclease activity;sequence-specific DNA binding transcription factor activity	transcription from RNA polymerase II promoter;endoderm development;mesoderm development;heart development;hemopoiesis;regulation of transcription from RNA polymerase II promoter
ENSG00000176928	ENSECAG00000005515	89533063	89534476	14	GCNT4	Beta-1,3-galactosyl-O-glycosyl-glycoprotein beta-1,6-N-acetylglucosaminyltransferase 4;GCNT4;ortholog		transferase activity, transferring glycosyl groups	polysaccharide metabolic process;protein glycosylation
ENSG00000143869	ENSECAG00000021083	74558395	74559465	15	GDF7	Growth/differentiation factor 7;GDF7;ortholog		growth factor activity	female gamete generation;cell communication;ectoderm development;mesoderm development;skeletal system development;heart development;muscle organ development		TGF-beta signaling pathway->Transforming growth factor beta;;
ENSG00000164404	ENSECAG00000021088	42749404	42752119	14	GDF9	Growth/differentiation factor 9;GDF9;ortholog		growth factor activity	female gamete generation;cell communication;ectoderm development;mesoderm development;skeletal system development;heart development;muscle organ development		TGF-beta signaling pathway->Transforming growth factor beta;;
ENSG00000092208	ENSECAG00000007554	175046634	175062613	1	GEMIN2	Gem-associated protein 2;GEMIN2;ortholog		catalytic activity;mRNA binding	RNA splicing, via transesterification reactions;mRNA splicing, via spliceosome;RNA splicing, via transesterification reactions
ENSG00000127554	ENSECAG00000017072	40810041	40811837	13	GFER	FAD-linked sulfhydryl oxidase ALR;GFER;ortholog	GO:0007283	oxidoreductase activity	oxidative phosphorylation;respiratory electron transport chain
ENSG00000151892	ENSECAG00000006846	15944325	16004622	1	GFRA1	GDNF family receptor alpha-1;GFRA1;ortholog	GO:0008584
ENSG00000179168	ENSECAG00000005668	9479818	9479943	10	GGN	Gametogenetin;GGN;ortholog	GO:0007283
ENSG00000204188	ENSECAG00000004978	33925673	33930194	20	GGNBP1	Putative gametogenetin-binding protein 1;GGNBP1;ortholog	GO:0007283
ENSG00000005955	ENSECAG00000024653	35847307	35877981	11	GGNBP2	Gametogenetin-binding protein 2;GGNBP2;ortholog
ENSG00000100031	ENSECAG00000000097	1259667	1270018	8	GGT1	Gamma-glutamyltranspeptidase 1;GGT1;ortholog	GO:0007283	transferase activity, transferring acyl groups;peptidase activity	cellular amino acid metabolic process;cellular protein modification process;proteolysis
ENSG00000106128	ENSECAG00000015021	61445609	61457314	4	GHRHR	Growth hormone-releasing hormone receptor;GHRHR;ortholog		G-protein coupled receptor activity	spermatogenesis;immune response;synaptic transmission;neurotransmitter secretion;mesoderm development;heart development;response to stress;intracellular protein transport;synaptic vesicle exocytosis
ENSG00000157017	ENSECAG00000025073	6704413	6709418	16	GHRL	Appetite-regulating hormone;GHRL;ortholog		hormone activity	cell communication
ENSG00000121853	ENSECAG00000017722	12565594	12569063	19	GHSR	Growth hormone secretagogue receptor type 1;GHSR;ortholog		G-protein coupled receptor activity	immune system process;monosaccharide metabolic process;cell communication;muscle contraction;sensory perception;response to stress;cellular glucose homeostasis
ENSG00000159224	ENSECAG00000008172	24929549	24934973	11	GIP	Gastric inhibitory polypeptide;GIP;ortholog		hormone activity	carbohydrate metabolic process;regulation of carbohydrate metabolic process
ENSG00000135355	ENSECAG00000000988	42274709	42276158	10	GJA10	Gap junction alpha-10 protein;GJA10;ortholog		gap junction channel activity	cellular process;transport	plasma membrane;cell part
ENSG00000165474	ENSECAG00000001724	1081322	1082002	17	GJB2	Gap junction beta-2 protein;GJB2;ortholog	GO:0030539	gap junction channel activity	cellular process;transport	plasma membrane;cell part
ENSG00000090863	ENSECAG00000016433	23480678	23633849	3	GLG1	Golgi apparatus protein 1;GLG1;ortholog
ENSG00000111087	ENSECAG00000011246	75045149	75055295	6	GLI1	Zinc finger protein GLI1;GLI1;ortholog	GO:0007283	sequence-specific DNA binding transcription factor activity;sequence-specific DNA binding transcription factor activity	transcription from RNA polymerase II promoter;segment specification;segment specification;ectoderm development;digestive tract mesoderm development;embryo development;nervous system development;regulation of transcription from RNA polymerase II promoter		Hedgehog signaling pathway->Cubitus interruptus;;
ENSG00000074047	ENSECAG00000008016	10206791	10387614	18	GLI2	Zinc finger protein GLI2;GLI2;ortholog		sequence-specific DNA binding transcription factor activity;sequence-specific DNA binding transcription factor activity	transcription from RNA polymerase II promoter;segment specification;segment specification;ectoderm development;embryo development;nervous system development;regulation of transcription from RNA polymerase II promoter		Hedgehog signaling pathway->Cubitus interruptus;;
ENSG00000173401	ENSECAG00000015592	3517946	3556726	28	GLIPR1L1	GLIPR1-like protein 1;GLIPR1L1;ortholog	GO:0001669		spermatogenesis;fertilization;immune system process
ENSG00000145888	ENSECAG00000022523	26313160	26387008	14	GLRA1	Glycine receptor subunit alpha-1;GLRA1;ortholog	GO:0007340	acetylcholine receptor activity;GABA receptor activity;ligand-gated ion channel activity	neuron-neuron synaptic transmission;neurological system process;ectoderm development;nervous system development;cation transport;anion transport
ENSG00000109738	ENSECAG00000019011	77053278	77135000	2	GLRB	Glycine receptor subunit beta;GLRB;ortholog	GO:0007340	acetylcholine receptor activity;GABA receptor activity;ligand-gated ion channel activity	neuron-neuron synaptic transmission;neurological system process;ectoderm development;nervous system development;cation transport;anion transport
ENSG00000087338	ENSECAG00000016813	32597931	32643163	15	GMCL1	Germ cell-less protein-like 1;GMCL1;ortholog	GO:0007283
ENSG00000087460	LOC100056464	811930	858369	4	GNAS	Guanine nucleotide-binding protein G(s) subunit alpha isoforms XLas;GNAS;ortholog		pyrophosphatase activity;adenylate cyclase activity;receptor binding	phosphate-containing compound metabolic process;nitrogen compound metabolic process;catabolic process;biosynthetic process;cyclic nucleotide metabolic process;cell communication;sensory perception;response to stimulus;regulation of nucleobase-containing compound metabolic process;regulation of phosphate metabolic process;regulation of catalytic activity	plasma membrane;protein complex;intracellular	5HT4 type receptor mediated signaling pathway->G-protein;;Endothelin signaling pathway->stimulatory G protein;;Beta3 adrenergic receptor signaling pathway->G-Protein;;Gonadotropin releasing hormone receptor pathway->gnas;;Histamine H2 receptor mediated signaling pathway->G-Protein;;Heterotrimeric G-protein signaling pathway-Gi alpha and Gs alpha mediated pathway->Gs alpha subunit;;Beta1 adrenergi…
ENSG00000214415	ENSECAG00000020511	35027978	35036904	14	GNAT3	Guanine nucleotide-binding protein G(t) subunit alpha-3;GNAT3;ortholog	GO:0001669	pyrophosphatase activity;adenylate cyclase activity;receptor binding	phosphate-containing compound metabolic process;nitrogen compound metabolic process;catabolic process;biosynthetic process;cyclic nucleotide metabolic process;cell communication;sensory perception of taste;response to stimulus;regulation of nucleobase-containing compound metabolic process;regulation of phosphate metabolic process;regulation of catalytic activity	plasma membrane;protein complex;organelle;intracellular;cilium
ENSG00000113552	ENSECAG00000023055	54131556	54134868	2	GNPDA1	Glucosamine-6-phosphate isomerase 1;GNPDA1;ortholog	GO:0007338	hydrolase activity;isomerase activity	monosaccharide metabolic process		N-acetylglucosamine metabolism->Glucosamine-6-phosphate deaminase;;
ENSG00000147437	ENSECAG00000010664	67130479	67131038	3	GNRH1	Progonadoliberin-1;GNRH1;ortholog		hormone activity	female gamete generation;cell-cell signaling		Gonadotropin releasing hormone receptor pathway->GnRH;;
ENSG00000109163	ENSECAG00000005763	67130479	67131038	3	GNRHR	Gonadotropin-releasing hormone receptor;GNRHR;ortholog		receptor activity	cellular process;neurological system process		Gonadotropin releasing hormone receptor pathway->GnRHR;;Gonadotropin releasing hormone receptor pathway->GnRHR;;Gonadotropin releasing hormone receptor pathway->GnRHR;;Heterotrimeric G-protein signaling pathway-Gq alpha and Go alpha mediated pathway->Gq-protein coupled receptor;;;;;
ENSG00000047932	ENSECAG00000009566	65962913	66005241	10	GOPC	Golgi-associated PDZ and coiled-coil motif containing	GO:0007289
ENSG00000174948	ENSECAG00000009123	86155124	86215079	16	GPR149	Probable G-protein coupled receptor 149;GPR149;ortholog		G-protein coupled receptor activity	cell communication;sensory perception
ENSG00000173698	ENSECAG00000023252	13947124	13987946	X	GPR64	G-protein coupled receptor 64;GPR64;ortholog	GO:0007283	G-protein coupled receptor activity	spermatogenesis;immune response;synaptic transmission;neurotransmitter secretion;mesoderm development;heart development;response to stress;intracellular protein transport;synaptic vesicle exocytosis
ENSG00000167468	N/A	N/A	N/A	N/A	GPX4	Glutathione peroxidase 4	GO:0007283
ENSG00000176884	ENSECAG00000024535	38695482	38719169	25	GRIN1	Glutamate receptor ionotropic, NMDA 1;GRIN1;ortholog	GO:0060179	glutamate receptor activity;ligand-gated ion channel activity	cell-cell signaling;cation transport		Metabotropic glutamate receptor group I pathway->N-methyl-D-aspartate Receptor;;Huntington disease->N-methyl-d-aspartate receptor;;Ionotropic glutamate receptor pathway->Glutamate/NMDA receptor zeta 1 subunit / z 1 subunit;;Muscarinic acetylcholine receptor 1 and 3 signaling pathway->N-methyl-D-aspartate Receptor;;Ionotropic glutamate receptor pathway->N-methyl-D-aspartate Receptor;;Metabotropic …
ENSG00000030582	ENSECAG00000018046	19207386	19214138	11	GRN	Granulins;GRN;ortholog
ENSG00000134184	ENSECAG00000024343	58429370	58434100	5	GSTM1	Glutathione S-transferase Mu 1;GSTM1;ortholog
ENSG00000068781	ENSECAG00000012644	50648132	50723439	15	GTF2A1L	TFIIA-alpha and beta-like factor;GTF2A1L;ortholog		transcription cofactor activity;sequence-specific DNA binding transcription factor activity;sequence-specific DNA binding transcription factor activity;protein binding	transcription from RNA polymerase II promoter		Transcription regulation by bZIP transcription factor->Transcription factor IIA;;General transcription regulation->Transcription factor IIA;;;
ENSG00000187166	LOC100057216	65960466	65962028	6	H1FNT	Testis-specific H1 histone;H1FNT;ortholog	GO:0007290	DNA binding	nucleobase-containing compound metabolic process;cellular process;chromatin organization
ENSG00000178804	ENSECAG00000013614	4356313	4358548	16	H1FOO	Histone H1oo;H1FOO;ortholog		DNA binding	nucleobase-containing compound metabolic process;cellular process;chromatin organization
ENSG00000188486	N/A	N/A	N/A	N/A	H2AFX	Histone H2A.x;H2AFX;ortholog	GO:0007283	DNA binding	nucleobase-containing compound metabolic process;cellular process;chromatin organization
ENSG00000128708	ENSECAG00000011218	51114356	51169315	18	HAT1	Histone acetyltransferase type B catalytic subunit;HAT1;ortholog		acetyltransferase activity	nucleobase-containing compound metabolic process;cellular process;chromatin organization
ENSG00000116478	ENSECAG00000016082	24494316	24519383	2	HDAC1	Histone deacetylase 1;HDAC1;ortholog		oxidoreductase activity;deacetylase activity;nucleic acid binding	apoptotic process;transcription from RNA polymerase II promoter;cell cycle;apoptotic process;regulation of transcription from RNA polymerase II promoter;negative regulation of apoptotic process;chromatin organization		p53 pathway->Histon deacetylase 1;;Wnt signaling pathway->Histone deacetylase;;;
ENSG00000128731	ENSECAG00000017677	113626895	113881458	1	HERC2	E3 ubiquitin-protein ligase HERC2;HERC2;ortholog	GO:0007283	ligase activity	catabolic process;cellular protein modification process;proteolysis;cellular process	organelle;intracellular
ENSG00000148634	ENSECAG00000015733	56369313	56657202	1	HERC4	Probable E3 ubiquitin-protein ligase HERC4;HERC4;ortholog	GO:0007283	ligase activity	catabolic process;cellular protein modification process;proteolysis;cellular process	organelle;intracellular
ENSG00000122557	ENSECAG00000020481	65283507	65324621	4	HERPUD2	Homocysteine-responsive endoplasmic reticulum-resident ubiquitin-like domain member 2 protein;HERPUD2;ortholog	GO:0007283
ENSG00000213614	ENSECAG00000011466	120969386	120993738	1	HEXA	Beta-hexosaminidase subunit alpha;HEXA;ortholog	GO:0019953	hydrolase activity, hydrolyzing N-glycosyl compounds	polysaccharide metabolic process;lipid metabolic process
ENSG00000049860	ENSECAG00000011657	89784789	89817683	14	HEXB	Beta-hexosaminidase subunit beta;HEXB;ortholog	GO:0019953	hydrolase activity, hydrolyzing N-glycosyl compounds	polysaccharide metabolic process;lipid metabolic process
ENSG00000010704	ENSECAG00000024981	23994738	24001180	20	HFE	Hereditary hemochromatosis protein;HFE;ortholog		receptor activity	B cell mediated immunity;antigen processing and presentation;cellular defense response	MHC protein complex
ENSG00000100644	ENSECAG00000015597	8972034	8993323	24	HIF1A	Hypoxia-inducible factor 1-alpha;HIF1A;ortholog		sequence-specific DNA binding transcription factor activity;sequence-specific DNA binding transcription factor activity	transcription from RNA polymerase II promoter;ectoderm development;nervous system development;regulation of transcription from RNA polymerase II promoter		Hypoxia response via HIF activation->Hypoxia inducible factor-1 alpha subunit;;VEGF signaling pathway->Hypoxia-Inducible Factor 1;;Angiogenesis->Hypoxia Inducible Factor-1;;;;
ENSG00000124610	ENSECAG00000002887	23928324	23928977	20	HIST1H1A	Histone H1.1;HIST1H1A;ortholog	GO:0007283	DNA binding	nucleobase-containing compound metabolic process;cellular process;chromatin organization
ENSG00000187475	N/A	N/A	N/A	N/A	HIST1H1T	Histone H1t;HIST1H1T;ortholog	GO:0030317	DNA binding	nucleobase-containing compound metabolic process;cellular process;chromatin organization
ENSG00000146047	ENSECAG00000002843	23639554	23639987	20	HIST1H2BA	Histone H2B type 1-A;HIST1H2BA;ortholog		DNA binding	nucleobase-containing compound metabolic process;cellular process;chromatin organization
ENSG00000204287	ENSECAG00000012660	32688770	32692392	20	HLA-DRA	HLA class II histocompatibility antigen, DR alpha chain;HLA-DRA;ortholog			antigen processing and presentation of peptide or polysaccharide antigen via MHC class II;cellular defense response	MHC protein complex	T cell activation->MHC-antigen;;
ENSG00000149948	ENSECAG00000026823	81197462	81402841	6	HMGA2	High mobility group protein HMGI-C;HMGA2;ortholog	GO:0007283	double-stranded DNA binding	transcription from RNA polymerase II promoter;mitosis;chromosome segregation;regulation of transcription from RNA polymerase II promoter
ENSG00000164104	ENSECAG00000010132	62253532	62255090	2	HMGB2	High mobility group protein B2;HMGB2;ortholog	GO:0007283	sequence-specific DNA binding transcription factor activity;sequence-specific DNA binding transcription factor activity;chromatin binding;receptor binding	transcription from RNA polymerase II promoter;cell communication;regulation of transcription from RNA polymerase II promoter;chromatin organization
ENSG00000112972	ENSECAG00000008637	23287225	23301281	21	HMGCS1	Hydroxymethylglutaryl-CoA synthase, cytoplasmic;HMGCS1;ortholog	GO:0008584	transferase activity;lyase activity	coenzyme metabolic process;cholesterol metabolic process		Cholesterol biosynthesis->Hydroxymethyl glutaryl CoA synthase;;
ENSG00000188620	ENSECAG00000013787	9693354	9695057	1	HMX3	Homeobox protein HMX3;HMX3;ortholog		sequence-specific DNA binding transcription factor activity;sequence-specific DNA binding transcription factor activity	transcription from RNA polymerase II promoter;nervous system development;heart development;muscle organ development;regulation of transcription from RNA polymerase II promoter
ENSG00000135100	ENSECAG00000019954	13257161	13277333	8	HNF1A	Hepatocyte nuclear factor 1-alpha;HNF1A;ortholog		nucleic acid binding transcription factor activity;DNA binding	nitrogen compound metabolic process;biosynthetic process;transcription, DNA-dependent;cellular process;regulation of nucleobase-containing compound metabolic process	organelle;intracellular
ENSG00000101076	ENSECAG00000024450	33590105	33650897	22	HNF4A	Hepatocyte nuclear factor 4-alpha;HNF4A;ortholog		ligand-activated sequence-specific DNA binding RNA polymerase II transcription factor activity;ligand-activated sequence-specific DNA binding RNA polymerase II transcription factor activity;ligand-activated sequence-specific DNA binding RNA polymerase II transcription factor activity	vitamin metabolic process;transcription from RNA polymerase II promoter;lipid metabolic process;cell cycle;cell communication;visual perception;sensory perception;regulation of transcription from RNA polymerase II promoter
ENSG00000167468	ENSECAG00000013641	376528	430706	2	HOOK1	Hook microtubule-tethering protein 1	GO:0007286	kinase activity;protein binding;kinase regulator activity	metabolic process;cell communication;intracellular protein transport;regulation of catalytic activity
ENSG00000143452	ENSECAG00000011731	46404495	46420994	5	HORMAD1	HORMA domain-containing protein 1;HORMAD1;ortholog	GO:0007283	DNA binding	meiosis
ENSG00000176635	ENSECAG00000015457	6779447	6846772	8	HORMAD2	HORMA domain-containing protein 2;HORMAD2;ortholog		DNA binding	meiosis
ENSG00000253293	ENSECAG00000012577	58200292	58203996	4	HOXA10	Homeobox protein Hox-A10;HOXA10;ortholog	GO:0007283	sequence-specific DNA binding transcription factor activity;sequence-specific DNA binding transcription factor activity	spermatogenesis;female gamete generation;transcription from RNA polymerase II promoter;segment specification;segment specification;ectoderm development;digestive tract mesoderm development;embryo development;skeletal system development;angiogenesis;nervous system development;muscle organ development;regulation of transcription from RNA polymerase II promoter
ENSG00000106031	ENSECAG00000014192	58226715	58229178	4	HOXA13	Homeobox protein Hox-A13;HOXA13;ortholog	GO:0030539	sequence-specific DNA binding transcription factor activity;sequence-specific DNA binding transcription factor activity	spermatogenesis;female gamete generation;transcription from RNA polymerase II promoter;segment specification;segment specification;ectoderm development;digestive tract mesoderm development;embryo development;skeletal system development;angiogenesis;nervous system development;muscle organ development;regulation of transcription from RNA polymerase II promoter
ENSG00000105996	ENSECAG00000000451	58130515	58132932	4	HOXA2	Homeobox protein Hox-A2;HOXA2;ortholog		sequence-specific DNA binding transcription factor activity;sequence-specific DNA binding transcription factor activity	female gamete generation;transcription from RNA polymerase II promoter;segment specification;segment specification;ectoderm development;digestive tract mesoderm development;skeletal system development;angiogenesis;nervous system development;muscle organ development;regulation of transcription from RNA polymerase II promoter
ENSG00000159184	ENSECAG00000013619	24741093	24743227	11	HOXB13	Homeobox protein Hox-B13;HOXB13;ortholog		sequence-specific DNA binding transcription factor activity;sequence-specific DNA binding transcription factor activity	spermatogenesis;female gamete generation;transcription from RNA polymerase II promoter;segment specification;segment specification;ectoderm development;digestive tract mesoderm development;embryo development;skeletal system development;angiogenesis;nervous system development;muscle organ development;regulation of transcription from RNA polymerase II promoter
ENSG00000128714	ENSECAG00000020388	54553047	54555337	18	HOXD13	Homeobox protein Hox-D13;HOXD13;ortholog		sequence-specific DNA binding transcription factor activity;sequence-specific DNA binding transcription factor activity	spermatogenesis;female gamete generation;transcription from RNA polymerase II promoter;segment specification;segment specification;ectoderm development;digestive tract mesoderm development;embryo development;skeletal system development;angiogenesis;nervous system development;muscle organ development;regulation of transcription from RNA polymerase II promoter
ENSG00000164120	ENSECAG00000005379	61160987	61188650	2	HPGD	15-hydroxyprostaglandin dehydrogenase [NAD(+)];HPGD;ortholog		oxidoreductase activity	steroid metabolic process
ENSG00000133703	ENSECAG00000008473	31688372	31689944	12	HRAS	GTPase HRas;HRAS;ortholog		GTPase activity;protein binding	metabolic process;synaptic transmission;cell adhesion;neurological system process;intracellular protein transport;receptor-mediated endocytosis		PI3 kinase pathway->Ras-GDP;;Angiogenesis->Ras;;Integrin signalling pathway->Ras;;VEGF signaling pathway->Ras;;Ras Pathway->Ras;;FGF signaling pathway->Ras;;Gonadotropin releasing hormone receptor pathway->Ras;;EGF receptor signaling pathway->Ras;;TGF-beta signaling pathway->Ras-GTP;;B cell activation->Ras;;T cell activation->Ras;;TGF-beta signaling pathway->Ras-GDP;;p53 pathway feedback loops 2-…
ENSG00000176387	ENSECAG00000014152	17878828	17880285	3	HSD11B2	Corticosteroid 11-beta-dehydrogenase isozyme 2;HSD11B2;ortholog		oxidoreductase activity	cellular amino acid biosynthetic process;steroid metabolic process;visual perception;sensory perception
ENSG00000130948	ENSECAG00000002868	1172957	1207359	23	HSD17B3	Testosterone 17-beta-dehydrogenase 3;HSD17B3;ortholog	GO:0030539	oxidoreductase activity	cellular amino acid biosynthetic process;steroid metabolic process;visual perception;sensory perception
ENSG00000133835	ENSECAG00000017805	53703694	53784954	14	HSD17B4	Peroxisomal multifunctional enzyme type 2;HSD17B4;ortholog		oxidoreductase activity	cellular amino acid biosynthetic process;steroid metabolic process
ENSG00000185122	ENSECAG00000000621	82826182	82846764	9	HSF1	Heat shock factor protein 1;HSF1;ortholog	GO:0007283
ENSG00000025156	ENSECAG00000012553	69834195	69853354	10	HSF2	Heat shock factor protein 2;HSF2;ortholog	GO:0007283
ENSG00000160207	ENSECAG00000017282	38854476	38959737	26	HSF2BP	Heat shock factor 2-binding protein;HSF2BP;ortholog	GO:0007283
ENSG00000204389	ENSECAG00000001037	31550871	31552796	20	HSPA1A	Heat shock 70 kDa protein 1A/1B;HSPA1A;ortholog			immune system process;protein folding;protein complex assembly;response to stress;protein complex biogenesis		Apoptosis signaling pathway->Heat shock protein 70;;Parkinson disease->Heat shock protein 70;;Gonadotropin releasing hormone receptor pathway->miR-132/212;;;;
ENSG00000204390	ENSECAG00000000841	116997380	117143252	3	HSPA1L	Heat shock 70 kDa protein 1-like;HSPA1L;ortholog			immune system process;protein folding;protein complex assembly;response to stress;protein complex biogenesis		Apoptosis signaling pathway->Heat shock protein 70;;Parkinson disease->Heat shock protein 70;;;
ENSG00000126803	LOC100629616	21261204	21271724	8	HSPA2	Heat shock-related 70 kDa protein 2;HSPA2;ortholog	GO:0007140		protein folding;protein complex assembly;response to stress;protein complex biogenesis		Apoptosis signaling pathway->Heat shock protein 70;;Parkinson disease->Heat shock protein 70;;;
ENSG00000197386	ENSECAG00000008684	82105891	82118379	18	HTT	Huntingtin;HTT;ortholog	GO:0007283				Huntington disease->Truncated Htt;;Huntington disease->Huntingtin;;Huntington disease->Disease-associated mutant huntingtin containing polyglutamine expansion;;Huntington disease->Huntingtin;;Huntington disease->Polyglutamine expanded mutant huntingtin;;;;;;
ENSG00000122986	ENSECAG00000022050	5175223	5188915	27	HVCN1	Voltage-gated hydrogen channel 1;HVCN1;ortholog	GO:0007338	phosphoprotein phosphatase activity;phosphoprotein phosphatase activity	immune system process;induction of apoptosis;phospholipid metabolic process;phospholipid metabolic process;protein phosphorylation;cell cycle;cell communication;cell adhesion;induction of apoptosis
ENSG00000138413	ENSECAG00000011931	21590205	21669675	8	IDH1	Isocitrate dehydrogenase [NADP] cytoplasmic;IDH1;ortholog
ENSG00000131203	ENSECAG00000022118	26183639	26252893	28	IDO1	Indoleamine 2,3-dioxygenase 1;IDO1;ortholog
ENSG00000122970	ENSECAG00000015471	104113444	104346146	1	IFT81	Intraflagellar transport protein 81 homolog;IFT81;ortholog	GO:0007283
ENSG00000017427	ENSECAG00000010109	26183639	26252893	28	IGF1	Insulin-like growth factor I;IGF1;ortholog		hormone activity;growth factor activity	carbohydrate metabolic process;cell cycle;carbohydrate transport		Insulin/IGF pathway-mitogen activated protein kinase kinase/MAP kinase cascade->Insulin/Insulin like growth factor;;Gonadotropin releasing hormone receptor pathway->IGF-1;;Insulin/IGF pathway-protein kinase B signaling cascade->Insulin/Insulin like growth factor;;;;
ENSG00000140443	ENSECAG00000021238	30633633	30636431	12	IGF1R	Insulin-like growth factor 1 receptor;IGF1R;ortholog	GO:0030238				Insulin/IGF pathway-protein kinase B signaling cascade->Insulin receptor/Insulin like growth factor receptor/insulin related receptor;;Gonadotropin releasing hormone receptor pathway->IGF-1R;;Insulin/IGF pathway-mitogen activated protein kinase kinase/MAP kinase cascade->Insulin/Insulin like growth factor;;Insulin/IGF pathway-mitogen activated protein kinase kinase/MAP kinase cascade->Insulin rec…
ENSG00000167244	ENSECAG00000024524	2275066	2368892	31	IGF2	Insulin-like growth factor II;IGF2;ortholog		hormone activity;growth factor activity	carbohydrate metabolic process;cell cycle;carbohydrate transport		Insulin/IGF pathway-mitogen activated protein kinase kinase/MAP kinase cascade->Insulin/Insulin like growth factor;;Insulin/IGF pathway-protein kinase B signaling cascade->Insulin/Insulin like growth factor;;;
ENSG00000197081	ENSECAG00000019509	6594703	6598245	6	IGF2R	Cation-independent mannose-6-phosphate receptor;IGF2R;ortholog	GO:0007283				Insulin/IGF pathway-protein kinase B signaling cascade->Insulin receptor/Insulin like growth factor receptor/insulin related receptor;;Apoptosis signaling pathway->Insulin-like growth factor II receptor;;Insulin/IGF pathway-mitogen activated protein kinase kinase/MAP kinase cascade->Insulin receptor/Insulin like growth factor receptor/insulin related receptor;;;;
ENSG00000162729	LOC100058209	37441640	37450306	5	IGSF8	Immunoglobulin superfamily, member 8	GO:0007338
ENSG00000115457	ENSECAG00000012058	6594703	6598245	6	IGFBP2	Insulin-like growth factor-binding protein 2;IGFBP2;ortholog			cellular process
ENSG00000254279	N/A	N/A	N/A	N/A	IGHVII-1-1	immunoglobulin heavy variable (II)-1-1 (pseudogene)
ENSG00000162729	LOC100058209	37441640	37450306	5	IGSF8	Immunoglobulin superfamily member 8;IGSF8;ortholog			cellular process
ENSG00000163501	ENSECAG00000003802	8616705	8619564	6	IHH	Indian hedgehog protein;IHH;ortholog
ENSG00000113302	ENSECAG00000012803	20194970	20203472	14	IL12B	Interleukin-12 subunit beta;IL12B;ortholog	GO:0019953	cytokine receptor binding;cytokine receptor binding	natural killer cell activation;response to interferon-gamma;macrophage activation;cell-cell signaling;cellular defense response
ENSG00000150782	ENSECAG00000015261	20666367	20676359	7	IL18	Interleukin-18;IL18;ortholog					Interleukin signaling pathway->Interleukin;;Toll receptor signaling pathway->Gene trancription;;;
ENSG00000125538	ENSECAG00000000051	2685	6902	Un0414	IL1B	Interleukin-1 beta;IL1B;ortholog		cytokine receptor binding;cytokine receptor binding	immune response;macrophage activation;cell-cell signaling;response to stimulus
ENSG00000136689	ENSECAG00000004312	16048492	16054212	15	IL1RN	Interleukin-1 receptor antagonist protein;IL1RN;ortholog		cytokine receptor binding;cytokine receptor binding	immune response;macrophage activation;cell-cell signaling;response to stimulus
ENSG00000113520	ENSECAG00000008299	42900218	42908218	14	IL4	Interleukin-4;IL4;ortholog		cytokine receptor binding;cytokine receptor binding	immune system process;apoptotic process;cell-cell signaling;apoptotic process;negative regulation of apoptotic process		Interleukin signaling pathway->Interleukin;;
ENSG00000077238	ENSECAG00000021525	20792905	20811832	13	IL4R	Interleukin-4 receptor subunit alpha;IL4R;ortholog		receptor activity	natural killer cell activation;cellular process;hemopoiesis;response to stimulus		Interleukin signaling pathway->Interleukin receptor beta subunit;;
ENSG00000184903	ENSECAG00000014905	68665168	68927596	4	IMMP2L	Mitochondrial inner membrane protease subunit 2;IMMP2L;ortholog	GO:0007283	serine-type peptidase activity	proteolysis;cellular process;mitochondrial transport;intracellular protein transport;mitochondrion organization
ENSG00000168556	ENSECAG00000015406	26326311	26331754	27	ING2	Inhibitor of growth protein 2;ING2;ortholog	GO:0007283	transcription cofactor activity;sequence-specific DNA binding transcription factor activity;sequence-specific DNA binding transcription factor activity;chromatin binding;protein binding	apoptotic process;carbohydrate metabolic process;nucleobase-containing compound metabolic process;cell cycle;cellular component morphogenesis;apoptotic process;chromatin organization
ENSG00000123999	ENSECAG00000015864	9065378	9068177	6	INHA	Inhibin alpha chain;INHA;ortholog	GO:0008584	growth factor activity	female gamete generation;cell communication;ectoderm development;mesoderm development;skeletal system development;heart development;muscle organ development
ENSG00000122641	ENSECAG00000022448	12878829	12889612	4	INHBA	Inhibin beta A chain;INHBA;ortholog	GO:0008584	growth factor activity	female gamete generation;cell communication;ectoderm development;mesoderm development;skeletal system development;heart development;muscle organ development		TGF-beta signaling pathway->Transforming growth factor beta;;
ENSG00000163083	ENSECAG00000014285	10834802	10838204	18	INHBB	Inhibin beta B chain;INHBB;ortholog		growth factor activity	female gamete generation;cell communication;ectoderm development;mesoderm development;skeletal system development;heart development;muscle organ development		TGF-beta signaling pathway->Transforming growth factor beta;;
ENSG00000204084	ENSECAG00000019874	19784715	19831890	2	INPP5B	Type II inositol 1,4,5-trisphosphate 5-phosphatase;INPP5B;ortholog	GO:0007283		phospholipid metabolic process;monosaccharide metabolic process;phospholipid metabolic process;cell communication;intracellular protein transport;receptor-mediated endocytosis
ENSG00000248099	ENSECAG00000016450	2646466	2647154	21	INSL3	Insulin-like 3;INSL3;ortholog	GO:0007283
ENSG00000120210	LOC100146379	26624663	26641946	23	INSL6	Insulin-like peptide INSL6;INSL6;ortholog	GO:0007283	hormone activity	spermatogenesis;apoptotic process;cell communication;apoptotic process;negative regulation of apoptotic process
ENSG00000171105	ENSECAG00000010127	4751960	4988487	7	INSR	Insulin receptor;INSR;ortholog	GO:0030238				Insulin/IGF pathway-protein kinase B signaling cascade->Insulin receptor/Insulin like growth factor receptor/insulin related receptor;;Gonadotropin releasing hormone receptor pathway->IR;;Insulin/IGF pathway-mitogen activated protein kinase kinase/MAP kinase cascade->Insulin/Insulin like growth factor;;Insulin/IGF pathway-mitogen activated protein kinase kinase/MAP kinase cascade->Insulin recepto…
ENSG00000027644	ENSECAG00000014650	41457512	41472932	5	INSRR	Insulin receptor-related protein;INSRR;ortholog	GO:0030238				Insulin/IGF pathway-protein kinase B signaling cascade->Insulin receptor/Insulin like growth factor receptor/insulin related receptor;;Insulin/IGF pathway-mitogen activated protein kinase kinase/MAP kinase cascade->Insulin/Insulin like growth factor;;Insulin/IGF pathway-mitogen activated protein kinase kinase/MAP kinase cascade->Insulin receptor/Insulin like growth factor receptor/insulin related…
ENSG00000164675	ENSECAG00000005249	79308223	79356047	4	IQUB	IQ and ubiquitin-like domain-containing protein;IQUB;ortholog	GO:0001669
ENSG00000102794	ENSECAG00000009363	49805278	49813264	17	IRG1	Immune-responsive gene 1 protein homolog;IRG1;ortholog	GO:0001669
ENSG00000176842	ENSECAG00000023545	7201564	7203210	3	IRX5	Iroquois-class homeodomain protein IRX-5;IRX5;ortholog	GO:0001669	sequence-specific DNA binding transcription factor activity;sequence-specific DNA binding transcription factor activity	transcription from RNA polymerase II promoter;ectoderm development;nervous system development;regulation of transcription from RNA polymerase II promoter
ENSG00000213949	ENSECAG00000017386	19013140	19101580	21	ITGA1	Integrin alpha-1;ITGA1;ortholog			cellular process;cell adhesion		Integrin signalling pathway->Integrin alpha;;Gonadotropin releasing hormone receptor pathway->alpha-beta integrin dimer;;;
ENSG00000150093	ENSECAG00000022498	5050333	5076897	29	ITGB1	Integrin beta-1;ITGB1;ortholog		receptor activity	cell communication;cell-matrix adhesion;blood coagulation	extracellular region	Integrin signalling pathway->Integrin beta;;Gonadotropin releasing hormone receptor pathway->alpha-beta integrin dimer;;Inflammation mediated by chemokine and cytokine signaling pathway->Integrin;;;;
ENSG00000082781	ENSECAG00000007589	34779832	34876324	19	ITGB5	Integrin beta-5;ITGB5;ortholog		receptor activity	cell communication;cell-matrix adhesion;blood coagulation	extracellular region	Integrin signalling pathway->Integrin beta;;
ENSG00000182264	ENSECAG00000009165	18758888	18761964	10	IZUMO1	Izumo sperm-egg fusion protein 1;IZUMO1;ortholog	GO:0007338
ENSG00000184916	ENSECAG00000006609	46373576	46389399	24	JAG2	Protein jagged-2;JAG2;ortholog	GO:0007283	sequence-specific DNA binding transcription factor activity;receptor activity;sequence-specific DNA binding transcription factor activity;receptor binding	immune system process;transcription from RNA polymerase II promoter;cellular component movement;cell-cell signaling;cell-cell adhesion;ectoderm development;nervous system development;regulation of transcription from RNA polymerase II promoter		Angiogenesis->Delta;;Notch signaling pathway->Serrate;;Notch signaling pathway->Serrate and Notch extracellular fragment;;;;
ENSG00000166086	ENSECAG00000015550	42282428	42290517	7	JAM3	Junctional adhesion molecule C;JAM3;ortholog	GO:0007283	receptor activity	immune system process;cellular process;cell adhesion
ENSG00000173801	ENSECAG00000020592	21025773	21047425	11	JUP	Junction plakoglobin;JUP;ortholog		transcription cofactor activity;protein binding	female gamete generation;nitrogen compound metabolic process;biosynthetic process;transcription from RNA polymerase II promoter;cell-cell signaling;cell adhesion;pattern specification process;pattern specification process;cellular component morphogenesis;embryo development;cell differentiation;heart development;response to stimulus;protein localization;regulation of transcription from RNA polymer…	plasma membrane;cell junction;protein complex;nucleus;cytoskeleton;cytoplasm	Alzheimer disease-presenilin pathway->gamma-catenin;;
ENSG00000103510	ENSECAG00000018567	18695047	18705063	13	KAT8	Histone acetyltransferase KAT8;KAT8;ortholog		sequence-specific DNA binding transcription factor activity;acetyltransferase activity;sequence-specific DNA binding transcription factor activity;chromatin binding	transcription from RNA polymerase II promoter;protein acetylation;cell cycle;regulation of transcription from RNA polymerase II promoter
ENSG00000102781	ENSECAG00000004830	9586199	9636331	17	KATNAL1	Katanin p60 ATPase-containing subunit A-like 1;KATNAL1;ortholog	GO:0007283	hydrolase activity;structural constituent of cytoskeleton;microtubule binding	proteolysis;cellular process;sensory perception;cellular component morphogenesis;intracellular protein transport;vesicle-mediated transport;cellular component organization	microtubule;cytoskeleton;intracellular
ENSG00000180509	ENSECAG00000004065	30967306	30967695	26	KCNE1	Potassium voltage-gated channel subfamily E member 1;KCNE1;ortholog	GO:0008584
ENSG00000053918	ENSECAG00000024970	30707264	31199691	12	KCNQ1	Potassium voltage-gated channel subfamily KQT member 1;KCNQ1;ortholog	GO:0008584	voltage-gated potassium channel activity;cation channel activity;cation transmembrane transporter activity	cellular process;cation transport;regulation of biological process
ENSG00000215262	ENSECAG00000026836	8630958	8680919	27	KCNU1	Potassium channel subfamily U member 1;KCNU1;ortholog	GO:0035036	voltage-gated ion channel activity;cation channel activity;cation transmembrane transporter activity	cellular process;cation transport;regulation of biological process	plasma membrane;integral to membrane;protein complex;cell part
ENSG00000004487	ENSECAG00000019669	31735720	31783124	2	KDM1A	Lysine-specific histone demethylase 1A;KDM1A;ortholog		oxidoreductase activity;DNA-methyltransferase activity;nucleic acid binding	respiratory electron transport chain;porphyrin-containing compound metabolic process;nucleobase-containing compound metabolic process;cellular amino acid metabolic process;cellular process;chromatin organization
ENSG00000165097	ENSECAG00000000331	16977368	17019052	20	KDM1B	Lysine-specific histone demethylase 1B;KDM1B;ortholog		oxidoreductase activity;DNA-methyltransferase activity;nucleic acid binding	induction of apoptosis;respiratory electron transport chain;porphyrin-containing compound metabolic process;nucleobase-containing compound metabolic process;cellular amino acid metabolic process;cellular process;induction of apoptosis;chromatin organization
ENSG00000089094	ENSECAG00000021840	21934249	22047993	8	KDM2B	Lysine-specific demethylase 2B;KDM2B;ortholog	GO:0007283		proteolysis
ENSG00000115548	ENSECAG00000007369	18107532	18156063	15	KDM3A	Lysine-specific demethylase 3A;KDM3A;ortholog	GO:0007283	sequence-specific DNA binding transcription factor activity;sequence-specific DNA binding transcription factor activity	transcription from RNA polymerase II promoter;regulation of transcription from RNA polymerase II promoter
ENSG00000107077	ENSECAG00000024063	27941465	28291138	23	KDM4C	Lysine-specific demethylase 4C;KDM4C;ortholog		sequence-specific DNA binding transcription factor activity;sequence-specific DNA binding transcription factor activity	spermatogenesis;transcription from RNA polymerase II promoter
ENSG00000012817	LOC100034191	N/A	N/A	Y	KDM5D	Lysine-specific demethylase 5D;KDM5D;ortholog	GO:0007283	sequence-specific DNA binding transcription factor activity;sequence-specific DNA binding transcription factor activity	spermatogenesis;transcription from RNA polymerase II promoter
ENSG00000128052	ENSECAG00000019429	77432660	77474541	3	KDR	Vascular endothelial growth factor receptor 2;KDR;ortholog					Angiogenesis->Vascular Endothelial Growth Factor Receptor-2;;VEGF signaling pathway->Vascular Endothelial Growth Factor Receptor-2;;;
ENSG00000131773	ENSECAG00000010194	75715644	75896526	9	KHDRBS3	KH domain-containing, RNA-binding, signal transduction-associated protein 3;KHDRBS3;ortholog	GO:0007283	transcription cofactor activity;sequence-specific DNA binding transcription factor activity;catalytic activity;sequence-specific DNA binding transcription factor activity;mRNA binding;protein binding	spermatogenesis;RNA splicing, via transesterification reactions;mRNA splicing, via spliceosome;RNA splicing, via transesterification reactions
ENSG00000088247	ENSECAG00000018305	3964413	3972123	7	KHSRP	Far upstream element-binding protein 2;KHSRP;ortholog		catalytic activity;mRNA binding;protein binding	induction of apoptosis;RNA splicing, via transesterification reactions;transcription from RNA polymerase II promoter;mRNA splicing, via spliceosome;RNA splicing, via transesterification reactions;protein metabolic process;cell communication;neurological system process;induction of apoptosis;intracellular protein transport;nuclear transport	ribonucleoprotein complex
ENSG00000166783	ENSECAG00000013828	30009181	30113218	13	KIAA0430	Meiosis arrest female protein 1;KIAA0430;ortholog		RNA binding
ENSG00000164627	ENSECAG00000006304	38871585	39231525	20	KIF6	Kinesin-like protein KIF6;KIF6;ortholog		microtubule motor activity;structural constituent of cytoskeleton	metabolic process;cytokinesis;mitosis;chromosome segregation;intracellular protein transport;vesicle-mediated transport;cellular component organization	microtubule;cytoskeleton;intracellular
ENSG00000170498	ENSECAG00000007327	802717	805028	5	KISS1	Metastasis-suppressor KiSS-1;KISS1;ortholog
ENSG00000157404	ENSECAG00000012032	77730011	77809756	3	KIT	Mast/stem cell growth factor receptor Kit;KIT;ortholog	GO:0007283		apoptotic process;apoptotic process;angiogenesis;negative regulation of apoptotic process
ENSG00000049130	ENSECAG00000000152	14702021	14741239	28	KITLG	Kit ligand;KITLG;ortholog	GO:0008584	growth factor activity	cell-cell signaling;cell-cell adhesion
ENSG00000171872	ENSECAG00000002073	14214152	14215493	2	KLF17	Krueppel-like factor 17;KLF17;ortholog		sequence-specific DNA binding transcription factor activity;sequence-specific DNA binding transcription factor activity	B cell mediated immunity;transcription from RNA polymerase II promoter;anterior/posterior axis specification;anterior/posterior axis specification;mesoderm development;system development;response to stimulus;regulation of transcription from RNA polymerase II promoter
ENSG00000119138	ENSECAG00000024925	20440956	20461912	23	KLF9	Krueppel-like factor 9;KLF9;ortholog		sequence-specific DNA binding transcription factor activity;sequence-specific DNA binding transcription factor activity	B cell mediated immunity;transcription from RNA polymerase II promoter;anterior/posterior axis specification;anterior/posterior axis specification;mesoderm development;system development;response to stimulus;regulation of transcription from RNA polymerase II promoter
ENSG00000124702	ENSECAG00000006293	42077388	42085397	20	KLHDC3	Kelch domain-containing protein 3;KLHDC3;ortholog		nucleic acid binding;chromatin binding	spermatogenesis
ENSG00000161594	ENSECAG00000021523	20984143	20989849	11	KLHL10	Kelch-like protein 10;KLHL10;ortholog	GO:0008584	oxidoreductase activity	glycolysis;glycolysis;tricarboxylic acid cycle
ENSG00000129437	ENSECAG00000015377	20484423	20659948	10	KLK14	Kallikrein-14;KLK14;ortholog	GO:0009566	serine-type peptidase activity	gamete generation;immune response;proteolysis;response to stimulus
ENSG00000025800	ENSECAG00000004549	24611426	24624375	2	KPNA6	Importin subunit alpha-7;KPNA6;ortholog			protein targeting;nuclear transport
ENSG00000171403	LOC102148895	21210319	21230805	11	KRT9	Keratin, type I cytoskeletal 9;KRT9;ortholog	GO:0007283	structural constituent of cytoskeleton	cellular process;cellular component morphogenesis;cellular component organization	intermediate filament cytoskeleton;intracellular
ENSG00000267206	ENSECAG00000014991	38317002	38322144	25	LCN6	Epididymal-specific lipocalin-6;LCN6;ortholog	GO:0007338	isomerase activity;binding	fatty acid biosynthetic process;steroid metabolic process;cell communication;transport
ENSG00000174697	ENSECAG00000004134	83427043	83429243	4	LEP	Leptin;LEP;ortholog		hormone activity	cell communication
ENSG00000141696	ENSECAG00000020280	21011592	21015751	11	LEPREL4	Synaptonemal complex protein SC65;LEPREL4;ortholog		nucleic acid binding	nucleobase-containing compound metabolic process	extracellular region
ENSG00000166796	ENSECAG00000022126	86640210	86677786	7	LDHC	Lactate dehydrogenase C	GO:0030317
ENSG00000106003	ENSECAG00000005263	21679	29242	Un0271	LFNG	Beta-1,3-N-acetylglucosaminyltransferase lunatic fringe;LFNG;ortholog		transferase activity, transferring glycosyl groups;receptor binding	metabolic process;cellular process		Notch signaling pathway->Fringe;;
ENSG00000205213	ENSECAG00000013111	93799264	93843487	7	LGR4	Leucine-rich repeat-containing G-protein coupled receptor 4;LGR4;ortholog	GO:0007283	receptor activity	immune system process;cell communication;cell-cell adhesion;visual perception;sensory perception	extracellular region;extracellular matrix
ENSG00000104826	ENSECAG00000007548	18963376	18964111	10	LHB	Lutropin subunit beta;LHB;ortholog	GO:0008584	hormone activity			Gonadotropin releasing hormone receptor pathway->5' LHbeta;;Gonadotropin releasing hormone receptor pathway->3' LHbeta;;Gonadotropin releasing hormone receptor pathway->LHbeta;;Gonadotropin releasing hormone receptor pathway->LHbeta;;;;;
ENSG00000138039	ENSECAG00000020677	50587732	50640918	15	LHCGR	Lutropin-choriogonadotropic hormone receptor;LHCGR;ortholog	GO:0007283	receptor activity	cell communication	extracellular region;extracellular matrix
ENSG00000162624	ENSECAG00000004881	87186627	87212563	5	LHX8	LIM/homeobox protein Lhx8;LHX8;ortholog		sequence-specific DNA binding transcription factor activity;structural constituent of cytoskeleton;sequence-specific DNA binding transcription factor activity;RNA binding	gamete generation;immune system process;apoptotic process;transcription from RNA polymerase II promoter;cellular component movement;ectoderm development;mesoderm development;cellular component morphogenesis;embryo development;apoptotic process;nervous system development;muscle organ development;cellular defense response;regulation of transcription from RNA polymerase II promoter;negative regulati…	actin cytoskeleton;intracellular
ENSG00000143355	ENSECAG00000008579	25548666	25565340	30	LHX9	LIM/homeobox protein Lhx9;LHX9;ortholog	GO:0008584	sequence-specific DNA binding transcription factor activity;structural constituent of cytoskeleton;sequence-specific DNA binding transcription factor activity;RNA binding	gamete generation;immune system process;apoptotic process;transcription from RNA polymerase II promoter;cellular component movement;ectoderm development;mesoderm development;cellular component morphogenesis;embryo development;apoptotic process;nervous system development;muscle organ development;cellular defense response;regulation of transcription from RNA polymerase II promoter;negative regulati…	actin cytoskeleton;intracellular
ENSG00000128342	ENSECAG00000015141	6719232	6720195	8	LIF	Leukemia inhibitory factor;LIF;ortholog		cytokine activity	immune system process;induction of apoptosis;cell-cell signaling;neurological system process;induction of apoptosis;response to stress;negative regulation of apoptotic process
ENSG00000005156	ENSECAG00000016416	37933718	37951638	11	LIG3	DNA ligase 3;LIG3;ortholog	GO:0007283	DNA ligase activity	nitrogen compound metabolic process;biosynthetic process;DNA replication;DNA repair;RNA metabolic process;cellular process;response to stress
ENSG00000182541	ENSECAG00000009570	5776754	5800821	8	LIMK2	LIM domain kinase 2;LIMK2;ortholog	GO:0007283	non-membrane spanning protein tyrosine kinase activity	female gamete generation;immune system process;induction of apoptosis;phosphate-containing compound metabolic process;protein phosphorylation;cell cycle;cell communication;cellular component morphogenesis;embryo development;induction of apoptosis;response to stress;cellular component organization
ENSG00000131914	ENSECAG00000020267	29105718	29118210	2	LIN28A	Protein lin-28 homolog A;LIN28A;ortholog
ENSG00000113441	ENSECAG00000021790	71808888	71895463	14	LNPEP	Leucyl-cystinyl aminopeptidase;LNPEP;ortholog		metallopeptidase activity	proteolysis
ENSG00000070018	ENSECAG00000007129	40000246	40167197	6	LRP6	Low-density lipoprotein receptor-related protein 6;LRP6;ortholog	GO:0008584	receptor activity;protein binding	cell communication;dorsal/ventral axis specification;dorsal/ventral axis specification;anatomical structure morphogenesis;embryo development;system development;response to stimulus;regulation of biological process	membrane;protein complex;cell part	Alzheimer disease-presenilin pathway->LRP C-terminal fragment;;Alzheimer disease-presenilin pathway->Low-density lipoprotein receptor-related protein;;Alzheimer disease-presenilin pathway->LRP N-terminal fragment;;Alzheimer disease-presenilin pathway->LRP intracellular fragment;;Alzheimer disease-presenilin pathway->LRP transmembrane fragment;;Wnt signaling pathway->Low density lipoprotein recept…
ENSG00000137507	ENSECAG00000019895	67638621	67645493	7	LRRC32	Leucine-rich repeat-containing protein 32;LRRC32;ortholog		receptor activity	cell communication;cell adhesion;visual perception;sensory perception	extracellular region;extracellular matrix
ENSG00000129295	ENSECAG00000003551	73341857	73423501	9	LRRC6	Protein TILB homolog;LRRC6;ortholog		phosphatase activity;phosphatase activity;structural constituent of cytoskeleton;protein binding;phosphatase regulator activity	metabolic process;cellular component movement;mitosis;regulation of catalytic activity	microtubule;cytoskeleton;intracellular
ENSG00000175324	ENSECAG00000010461	7563376	7571757	27	LSM1	U6 snRNA-associated Sm-like protein LSm1;LSM1;ortholog		nuclease activity;mRNA binding	RNA splicing, via transesterification reactions;mRNA splicing, via spliceosome;RNA splicing, via transesterification reactions
ENSG00000159374	ENSECAG00000020611	28485816	28566785	15	M1AP	Meiosis 1 arrest protein;M1AP;ortholog	GO:0007283
ENSG00000143194	ENSECAG00000015077	3654154	3679913	5	MAEL	Protein maelstrom homolog;MAEL;ortholog	GO:0007283	receptor activity	cellular process
ENSG00000185022	ENSECAG00000024254	1	872	Un8728	MAFF	Transcription factor MafF;MAFF;ortholog		sequence-specific DNA binding transcription factor activity;sequence-specific DNA binding transcription factor activity	transcription from RNA polymerase II promoter;regulation of transcription from RNA polymerase II promoter
ENSG00000111837	ENSECAG00000011436	10639995	10697045	20	MAK	Serine/threonine-protein kinase MAK;MAK;ortholog	GO:0007283	protein kinase activity	immune system process;protein phosphorylation;cellular component movement;mitosis;cell communication;response to stress
ENSG00000013619	ENSECAG00000015482	119425408	119484318	X	MAMLD1	Mastermind-like domain-containing protein 1;MAMLD1;ortholog	GO:0008584
ENSG00000085511	ENSECAG00000012724	2755739	2826778	31	MAP3K4	Mitogen-activated protein kinase kinase kinase 4;MAP3K4;ortholog					p38 MAPK pathway->mitogen-activated protein kinase kinase kinase 4;;Oxidative stress response->Mitogen-activated protein kinase kinase 4;;Gonadotropin releasing hormone receptor pathway->MAP3Ks;;EGF receptor signaling pathway->Mitogen-activated protein kinase kinase kinase;;Ras Pathway->Mitogen activated protein kinase kinase kinase;;FGF signaling pathway->Mitogen-activated protein kinase kinase …
ENSG00000135525	ENSECAG00000024302	81900578	81958772	10	MAP7	Ensconsin;MAP7;ortholog	GO:0007283	structural constituent of cytoskeleton;microtubule binding	spermatogenesis;cellular process;cellular component morphogenesis;cellular component organization	microtubule;cytoskeleton;intracellular
ENSG00000130368	N/A	N/A	N/A	N/A	MAS1	MAS1 oncogene	GO:0007283
ENSG00000008735	ENSECAG00000017304	46051308	46061013	28	MAPK8IP2	C-Jun-amino-terminal kinase-interacting protein 2;MAPK8IP2;ortholog		kinase activity;receptor binding;kinase activator activity;kinase regulator activity	immune system process;apoptotic process;metabolic process;cell communication;apoptotic process;regulation of catalytic activity
ENSG00000086015	ENSECAG00000008866	12457861	12640329	2	MAST2	Microtubule-associated serine/threonine-protein kinase 2;MAST2;ortholog	GO:0048515	protein kinase activity;calcium ion binding;calmodulin binding;calcium-dependent phospholipid binding	protein phosphorylation;cell cycle;cell communication
ENSG00000134046	ENSECAG00000022368	71959884	72029764	8	MBD2	Methyl-CpG-binding domain protein 2;MBD2;ortholog		DNA binding	transcription from RNA polymerase II promoter
ENSG00000125885	ENSECAG00000015452	17375937	17416123	22	MCM8	DNA helicase MCM8;MCM8;ortholog	GO:0048232	DNA helicase activity;hydrolase activity;nucleic acid binding	DNA replication;cell cycle
ENSG00000111877	ENSECAG00000014548	66944808	66951689	10	MCM9	DNA helicase MCM9;MCM9;ortholog		DNA helicase activity;hydrolase activity;nucleic acid binding	DNA replication;cell cycle
ENSG00000124733	ENSECAG00000022566	42073033	42074179	20	MEA1	Male-enhanced antigen 1;MEA1;ortholog	GO:0007283
ENSG00000125686	ENSECAG00000009326	22891890	22915926	11	MED1	Mediator of RNA polymerase II transcription subunit 1;MED1;ortholog
ENSG00000167077	ENSECAG00000000597	38130898	38200452	28	MEI1	Meiosis inhibitor protein 1;MEI1;ortholog	GO:0007286
ENSG00000269964	ENSECAG00000007058	32086275	32117397	10	MEI4	meiosis-specific 4 homolog	GO:0007283
ENSG00000197889	ENSECAG00000023850	20050956	20054541	29	MEIG1	Meiosis expressed gene 1 protein homolog;MEIG1;ortholog	GO:0007283
ENSG00000162039	ENSECAG00000001005	40931417	40955654	13	MEIOB	Meiosis-specific with OB domain-containing protein;MEIOB;ortholog	GO:0007140
ENSG00000133895	ENSECAG00000008076	24976111	24981715	12	MEN1	Menin;MEN1;ortholog
ENSG00000153208	ENSECAG00000023970	14999218	15075884	15	MERTK	Tyrosine-protein kinase Mer;MERTK;ortholog	GO:0007283
ENSG00000106484	ENSECAG00000021689	85047754	85059815	4	MEST	Mesoderm-specific transcript homolog protein;MEST;ortholog		serine-type peptidase activity	immune system process;proteolysis;response to toxic substance
ENSG00000140545	ENSECAG00000018875	94313226	94323091	1	MFGE8	Lactadherin;MFGE8;ortholog	GO:0007338	oxidoreductase activity;serine-type peptidase activity;metallopeptidase activity;receptor activity;lipid transporter activity;transmembrane transporter activity;receptor binding;enzyme regulator activity	immune system process;proteolysis;synaptic transmission;cell-cell adhesion;visual perception;sensory perception;ectoderm development;mesoderm development;skeletal system development;angiogenesis;nervous system development;heart development;blood coagulation;lipid transport;intracellular protein transport;endocytosis;vitamin transport;regulation of catalytic activity	extracellular region;extracellular matrix
ENSG00000008394	ENSECAG00000020763	43704932	43722707	6	MGST1	Microsomal glutathione S-transferase 1;MGST1;ortholog
ENSG00000133808	ENSECAG00000003773	81181056	81231282	7	MICALCL	MICAL C-terminal-like protein;MICALCL;ortholog	GO:0007283	structural constituent of cytoskeleton;actin binding	cellular component movement;cellular component morphogenesis;cellular component organization	actin cytoskeleton;intracellular
ENSG00000148773	ENSECAG00000008785	5333785	5336419	1	MKI67	Antigen KI-67;MKI67;ortholog
ENSG00000125863	ENSECAG00000008385	5313968	5331586	1	MKKS	McKusick-Kaufman/Bardet-Biedl syndromes putative chaperonin;MKKS;ortholog	GO:0007286		protein folding;protein complex assembly;protein complex biogenesis
ENSG00000076242	ENSECAG00000000690	48047436	48088022	16	MLH1	DNA mismatch repair protein Mlh1;MLH1;ortholog	GO:0007283	pyrophosphatase activity;DNA binding	phosphate-containing compound metabolic process;nitrogen compound metabolic process;catabolic process;DNA repair;cellular process;response to stress	protein complex;intracellular
ENSG00000119684	ENSECAG00000008011	20479541	20505090	24	MLH3	DNA mismatch repair protein Mlh3;MLH3;ortholog	GO:0007140	pyrophosphatase activity;DNA binding	phosphate-containing compound metabolic process;nitrogen compound metabolic process;catabolic process;DNA repair;cellular process;response to stress	protein complex;nucleus;nuclear chromosome;intracellular
ENSG00000157227	ENSECAG00000008351	161074109	161078510	1	MMP14	Matrix metalloproteinase-14;MMP14;ortholog	GO:0008584	metallopeptidase activity	proteolysis	extracellular region;extracellular matrix	Gonadotropin releasing hormone receptor pathway->MT1-MMP;;Alzheimer disease-presenilin pathway->Matrix metalloprotease;;Alzheimer disease-presenilin pathway->Membrane metalloprotease;;;;
ENSG00000123342	ENSECAG00000010967	73598841	73603639	6	MMP19	Matrix metalloproteinase-19;MMP19;ortholog		metallopeptidase activity	proteolysis	extracellular region;extracellular matrix	Alzheimer disease-presenilin pathway->Matrix metalloprotease;;
ENSG00000087245	ENSECAG00000000953	7657421	7679523	3	MMP2	72 kDa type IV collagenase;MMP2;ortholog		metallopeptidase activity	proteolysis	extracellular region;extracellular matrix	Alzheimer disease-presenilin pathway->Matrix metalloprotease;;
ENSG00000189409	ENSECAG00000014774	48106970	48108190	2	MMP23B	matrix metallopeptidase 23B	GO:0000003
ENSG00000100985	ENSECAG00000013081	34936064	34943510	22	MMP9	Matrix metalloproteinase-9;MMP9;ortholog		metallopeptidase activity	proteolysis	extracellular region;extracellular matrix	Alzheimer disease-presenilin pathway->Matrix metalloprotease;;Plasminogen activating cascade->pro-matrix metalloprotease 9;;;
ENSG00000121211	ENSECAG00000020362	80382766	80442030	2	MND1	Meiotic nuclear division protein 1 homolog;MND1;ortholog
ENSG00000138587	ENSECAG00000020945	134750004	134792313	1	MNS1	Meiosis-specific nuclear structural protein 1;MNS1;ortholog	GO:0036126	structural molecule activity	cell cycle
ENSG00000114487	ENSECAG00000013741	47870875	47963598	19	MORC1	MORC family CW-type zinc finger protein 1;MORC1;ortholog	GO:0007283
ENSG00000073146	ENSECAG00000011063	45551797	45618706	28	MOV10L1	Putative helicase Mov10l1;MOV10L1;ortholog	GO:0007283	DNA helicase activity;RNA helicase activity;endoribonuclease activity;single-stranded DNA binding	DNA replication;transcription from RNA polymerase II promoter;mRNA splicing, via spliceosome;tRNA metabolic process;RNA catabolic process;protein metabolic process;cell cycle;regulation of transcription from RNA polymerase II promoter
ENSG00000124383	ENSECAG00000005944	108078380	108095818	1	MPHOSPH10	U3 small nucleolar ribonucleoprotein protein MPP10;MPHOSPH10;ortholog		RNA binding	rRNA metabolic process	ribonucleoprotein complex
ENSG00000020922	ENSECAG00000000295	5663576	5723038	7	MRE11A	Double-strand break repair protein MRE11A;MRE11A;ortholog		endodeoxyribonuclease activity;exodeoxyribonuclease activity;nucleic acid binding	DNA repair;DNA recombination;cell cycle
ENSG00000095002	ENSECAG00000010315	51594822	51668067	15	MSH2	DNA mismatch repair protein Msh2;MSH2;ortholog	GO:0008584	pyrophosphatase activity;double-stranded DNA binding	reproduction;phosphate-containing compound metabolic process;nitrogen compound metabolic process;catabolic process;DNA repair;DNA recombination;meiosis;response to stress;regulation of nucleobase-containing compound metabolic process;regulation of cell cycle;organelle organization	protein complex;nucleus;chromosome;intracellular
ENSG00000113318	ENSECAG00000009962	85015137	85170282	14	MSH3	DNA mismatch repair protein Msh3;MSH3;ortholog		pyrophosphatase activity;double-stranded DNA binding	phosphate-containing compound metabolic process;nitrogen compound metabolic process;catabolic process;DNA repair;cellular process;response to stress	protein complex;intracellular
ENSG00000057468	ENSECAG00000017096	86629652	86712714	5	MSH4	MutS protein homolog 4;MSH4;ortholog	GO:0007283	pyrophosphatase activity;double-stranded DNA binding	phosphate-containing compound metabolic process;catabolic process;DNA recombination;chromosome segregation;organelle organization;cellular component biogenesis	nucleus;nuclear chromosome
ENSG00000204410	ENSECAG00000020118	31502757	31518214	20	MSH5	MutS protein homolog 5;MSH5;ortholog		pyrophosphatase activity;double-stranded DNA binding	phosphate-containing compound metabolic process;catabolic process;DNA recombination;chromosome segregation;organelle organization;cellular component biogenesis	nucleus;nuclear chromosome
ENSG00000116062	ENSECAG00000005949	51343575	51363276	15	MSH6	DNA mismatch repair protein Msh6;MSH6;ortholog		pyrophosphatase activity;double-stranded DNA binding	reproduction;phosphate-containing compound metabolic process;nitrogen compound metabolic process;catabolic process;DNA repair;DNA recombination;meiosis;response to stress;response to abiotic stimulus;regulation of nucleobase-containing compound metabolic process;organelle organization	protein complex;nucleus;chromosome;intracellular
ENSG00000188895	ENSECAG00000023981	22374104	22384265	11	MSL1	Male-specific lethal 1 homolog;MSL1;ortholog
ENSG00000174579	ENSECAG00000018187	71297274	71334153	16	MSL2	E3 ubiquitin-protein ligase MSL2;MSL2;ortholog
ENSG00000005302	ENSECAG00000016699	7737697	7750902	X	MSL3	Male-specific lethal 3 homolog;MSL3;ortholog		sequence-specific DNA binding transcription factor activity;sequence-specific DNA binding transcription factor activity;chromatin binding	transcription from RNA polymerase II promoter;regulation of transcription from RNA polymerase II promoter
ENSG00000173531	ENSECAG00000021998	37496634	37501379	16	MST1	Hepatocyte growth factor-like protein;MST1;ortholog	GO:0007283	serine-type peptidase activity	metabolic process
ENSG00000164078	ENSECAG00000024812	37279526	37291811	16	MST1R	Macrophage-stimulating protein receptor;MST1R;ortholog	GO:0007338
ENSG00000138379	ENSECAG00000021373	66490208	66495180	18	MSTN	Growth/differentiation factor 8;MSTN;ortholog		growth factor activity	female gamete generation;cell communication;ectoderm development;mesoderm development;skeletal system development;heart development;muscle organ development		TGF-beta signaling pathway->Transforming growth factor beta;;
ENSG00000177000	ENSECAG00000020032	39842304	39853043	2	MTHFR	Methylenetetrahydrofolate reductase;MTHFR;ortholog		oxidoreductase activity;methyltransferase activity;carboxy-lyase activity	porphyrin-containing compound metabolic process;cellular amino acid biosynthetic process		Heme biosynthesis->Uroporphyrinogen methyltransferase;;Heme biosynthesis->Uroporphyrinogen decarboxylase;;;
ENSG00000132749	ENSECAG00000016713	27959471	27993887	12	MTL5	Tesmin;MTL5;ortholog	GO:0007283		spermatogenesis;meiosis
ENSG00000168412	ENSECAG00000000202	23843710	23869304	27	MTNR1A	Melatonin receptor type 1A;MTNR1A;ortholog		G-protein coupled receptor activity	immune system process;cell communication;response to stress
ENSG00000198793	ENSECAG00000015638	40260999	40379973	2	MTOR	Serine/threonine-protein kinase mTOR;MTOR;ortholog		protein kinase activity;nucleotide kinase activity;nucleic acid binding	immune system process;induction of apoptosis;DNA repair;DNA recombination;protein phosphorylation;cell cycle;cell communication;induction of apoptosis;response to stress;chromatin organization		Hypoxia response via HIF activation->mammalian target of rapamycin;;Interleukin signaling pathway->mammalian target of rapamycin;;;
ENSG00000214114	ENSECAG00000015596	18989212	18995294	2	MYCBP	C-Myc-binding protein;MYCBP;ortholog	GO:0007283	transcription cofactor activity;sequence-specific DNA binding transcription factor activity;sequence-specific DNA binding transcription factor activity;protein binding	transcription from RNA polymerase II promoter;regulation of transcription from RNA polymerase II promoter		PDGF signaling pathway->c-Myc;;
ENSG00000136449	ENSECAG00000000721	26164813	26182512	11	MYCBPAP	MYCBP-associated protein;MYCBPAP;ortholog	GO:0007283		cell-cell signaling
ENSG00000100345	ENSECAG00000020716	33706972	33764253	28	MYH9	Myosin-9;MYH9;ortholog		motor activity;structural constituent of cytoskeleton;protein binding;enzyme regulator activity	metabolic process;cytokinesis;cellular component movement;mitosis;cell communication;muscle contraction;sensory perception of sound;sensory perception;mesoderm development;cellular component morphogenesis;muscle organ development;intracellular protein transport;vesicle-mediated transport;regulation of catalytic activity;cellular component organization	plasma membrane;cell junction;actin cytoskeleton;intracellular	Inflammation mediated by chemokine and cytokine signaling pathway->Myosin;;Nicotinic acetylcholine receptor signaling pathway->Myosin;;Cytoskeletal regulation by Rho GTPase->Myosin light chain;;;;
ENSG00000111704	ENSECAG00000012614	35483581	35487984	6	NANOG	Homeobox protein NANOG;NANOG;ortholog		sequence-specific DNA binding transcription factor activity;sequence-specific DNA binding transcription factor activity	transcription from RNA polymerase II promoter;segment specification;dorsal/ventral axis specification;segment specification;dorsal/ventral axis specification;ectoderm development;mesoderm development;embryo development;skeletal system development;nervous system development;muscle organ development;regulation of transcription from RNA polymerase II promoter
ENSG00000188425	ENSECAG00000006033	16349164	16349580	10	NANOS2	Nanos homolog 2;NANOS2;ortholog	GO:0007283	nuclease activity;nucleic acid binding	female gamete generation;translation;mitosis;meiosis;chromosome segregation;segment specification;anterior/posterior axis specification;segment specification;anterior/posterior axis specification;embryo development
ENSG00000187556	ENSECAG00000016293	13423	15509	Un0116	NANOS3	Nanos homolog 3;NANOS3;ortholog	GO:0007283	nuclease activity;nucleic acid binding	female gamete generation;translation;mitosis;meiosis;chromosome segregation;segment specification;anterior/posterior axis specification;segment specification;anterior/posterior axis specification;embryo development
ENSG00000104320	ENSECAG00000013889	36823578	36868849	9	NBN	Nibrin;NBN;ortholog		damaged DNA binding	DNA repair;DNA recombination
ENSG00000116701	ENSECAG00000008446	20544671	20574557	5	NCF2	Neutrophil cytosol factor 2;NCF2;ortholog	GO:0001669	oxidoreductase activity	immune response;metabolic process;response to stimulus
ENSG00000084676	ENSECAG00000017819	71093506	71186183	15	NCOA1	Nuclear receptor coactivator 1;NCOA1;ortholog	GO:0060179	sequence-specific DNA binding transcription factor activity;acetyltransferase activity;sequence-specific DNA binding transcription factor activity	transcription from RNA polymerase II promoter;cell communication;regulation of transcription from RNA polymerase II promoter
ENSG00000124151	ENSECAG00000020850	36226110	36286034	22	NCOA3	Nuclear receptor coactivator 3;NCOA3;ortholog		sequence-specific DNA binding transcription factor activity;acetyltransferase activity;sequence-specific DNA binding transcription factor activity	transcription from RNA polymerase II promoter;cell communication;regulation of transcription from RNA polymerase II promoter		Gonadotropin releasing hormone receptor pathway->Ncoa3;;
ENSG00000138293	ENSECAG00000006210	80815551	80821650	1	NCOA4	Nuclear receptor coactivator 4;NCOA4;ortholog	GO:0008584	structural molecule activity;RNA binding;calcium ion binding;calmodulin binding	immune response;macrophage activation;cell communication;response to stimulus;intracellular protein transport;nuclear transport
ENSG00000196498	ENSECAG00000007272	24007757	24149709	8	NCOR2	Nuclear receptor corepressor 2;NCOR2;ortholog		transcription cofactor activity;sequence-specific DNA binding transcription factor activity;sequence-specific DNA binding transcription factor activity;protein binding	transcription from RNA polymerase II promoter;regulation of transcription from RNA polymerase II promoter		Notch signaling pathway->Co-repressors;;Huntington disease->Nuclear receptor co-repressor;;;
ENSG00000101079	ENSECAG00000016390	27195400	27249106	22	NDRG3	Protein NDRG3;NDRG3;ortholog	GO:0007283
ENSG00000145494	ENSECAG00000021690	56388290	56396533	21	NDUFS6	NADH dehydrogenase [ubiquinone] iron-sulfur protein 6, mitochondrial;NDUFS6;ortholog		oxidoreductase activity	oxidative phosphorylation;respiratory electron transport chain
ENSG00000117650	ENSECAG00000020920	26853287	26864497	5	NEK2	Serine/threonine-protein kinase Nek2;NEK2;ortholog		protein kinase activity	phosphate-containing compound metabolic process;protein phosphorylation
ENSG00000107954	ENSECAG00000012870	26760176	26778422	1	NEURL1	neuralized E3 ubiquitin protein ligase 1	GO:0030317	zinc ion binding; ion binding; cation binding; metal ion binding; transition metal ion binding	microtubule cytoskeleton organization, microtubule bundle formation, reproductive developmental process, cell motion, cytoskeleton organization, microtubule-based process, gamete generation, germ cell development, spermatogenesis, spermatid development, sperm axoneme assembly, lactation, flagellum assembly, cellular component assembly involved in morphogenesis, sexual reproduction, cell projectio…	plasma membrane; perinuclear region of cytoplasm	negative regulation of Notch signaling pathway
ENSG00000164190	ENSECAG00000018233	28302218	28497353	21	NIPBL	Nipped-B-like protein;NIPBL;ortholog		nucleic acid binding;chromatin binding	DNA repair;cellular process;chromatin organization
ENSG00000136352	ENSECAG00000023452	172980142	172983356	1	NKX2-1	Homeobox protein Nkx-2.1;NKX2-1;ortholog		sequence-specific DNA binding transcription factor activity;sequence-specific DNA binding transcription factor activity	transcription from RNA polymerase II promoter;mesoderm development;skeletal system development;heart development;muscle organ development;regulation of transcription from RNA polymerase II promoter
ENSG00000167034	ENSECAG00000001509	52365001	52365429	2	NKX3-1	Homeobox protein Nkx-3.1;NKX3-1;ortholog	GO:0008584	sequence-specific DNA binding transcription factor activity;sequence-specific DNA binding transcription factor activity	transcription from RNA polymerase II promoter;mesoderm development;skeletal system development;heart development;muscle organ development;regulation of transcription from RNA polymerase II promoter
ENSG00000158077	ENSECAG00000011748	76459996	76490466	7	NLRP14	NACHT, LRR and PYD domains-containing protein 14;NLRP14;ortholog	GO:0007283	transcription cofactor activity;sequence-specific DNA binding transcription factor activity;sequence-specific DNA binding transcription factor activity;protein binding	antigen processing and presentation of peptide or polysaccharide antigen via MHC class II;induction of apoptosis;nucleobase-containing compound metabolic process;induction of apoptosis;cellular defense response
ENSG00000171487	ENSECAG00000024101	25034417	25065391	10	NLRP5	NACHT, LRR and PYD domains-containing protein 5;NLRP5;ortholog	GO:0009566	transcription cofactor activity;sequence-specific DNA binding transcription factor activity;sequence-specific DNA binding transcription factor activity;protein binding	antigen processing and presentation of peptide or polysaccharide antigen via MHC class II;induction of apoptosis;nucleobase-containing compound metabolic process;induction of apoptosis;cellular defense response
ENSG00000011052	ENSECAG00000021658	26692478	26707469	11	NME2	Nucleoside diphosphate kinase B;NME2;ortholog					Salvage pyrimidine ribonucleotides->CDP kinase;;De novo purine biosynthesis->GDP kinase;;De novo pyrimidine deoxyribonucleotide biosynthesis->dTDP kinase;;De novo purine biosynthesis->dADP kinase;;De novo pyrmidine ribonucleotides biosythesis->UDP kinase;;De novo pyrimidine deoxyribonucleotide biosynthesis->dCDP kinase;;De novo pyrmidine ribonucleotides biosythesis->CDP kinase;;De novo pyrimidine…
ENSG00000112981	ENSECAG00000014544	38275528	38304718	14	NME5	Nucleoside diphosphate kinase homolog 5;NME5;ortholog	GO:0007286	nucleotide kinase activity	pyrimidine nucleobase metabolic process		De novo purine biosynthesis->GDP kinase;;De novo purine biosynthesis->dADP kinase;;;
ENSG00000143156	ENSECAG00000011690	5662032	5741691	5	NME7	NME/NM23 family member 7		nucleotide kinase activity	pyrimidine nucleobase metabolic process		De novo purine biosynthesis->GDP kinase;;De novo purine biosynthesis->dADP kinase;;;
ENSG00000086288	ENSECAG00000018422	8427382	8473159	4	NME8	Thioredoxin domain-containing protein 3;NME8;ortholog	GO:0007283	oxidoreductase activity;nucleotide kinase activity	immune system process;apoptotic process;respiratory electron transport chain;sulfur compound metabolic process;pyrimidine nucleobase metabolic process;meiosis;cell communication;apoptotic process;response to stress
ENSG00000106410	ENSECAG00000003123	97472052	97476043	4	NOBOX	Homeobox protein NOBOX;NOBOX;ortholog		sequence-specific DNA binding transcription factor activity;sequence-specific DNA binding transcription factor activity	transcription from RNA polymerase II promoter;segment specification;segment specification;ectoderm development;mesoderm development;skeletal system development;nervous system development;muscle organ development;regulation of transcription from RNA polymerase II promoter
ENSG00000183691	LOC100033935	N/A	N/A	N/A	NOG	Noggin;NOG;ortholog
ENSG00000164867	ENSECAG00000024562	102601313	102619154	4	NOS3	Nitric oxide synthase, endothelial;NOS3;ortholog		oxidoreductase activity;guanylate cyclase activity	phosphate-containing compound metabolic process;nitrogen compound metabolic process;biosynthetic process;cyclic nucleotide metabolic process;cell communication;blood circulation;response to stimulus;regulation of nucleobase-containing compound metabolic process;regulation of phosphate metabolic process;regulation of catalytic activity	cytoplasm	VEGF signaling pathway->endothelial nitric oxide synthase;;Interleukin signaling pathway->endothelial nitric oxide synthase;;Angiogenesis->endothelial nitric oxide synthase;;PI3 kinase pathway->NOS;;Endothelin signaling pathway->endothelial cell nitric oxide synthase;;;;;;
ENSG00000148400	ENSECAG00000022405	37430424	37476262	25	NOTCH1	Neurogenic locus notch homolog protein 1;NOTCH1;ortholog		receptor activity;receptor binding	immune system process;transcription from RNA polymerase II promoter;cell-cell signaling;ectoderm development;nervous system development;regulation of transcription from RNA polymerase II promoter		Alzheimer disease-presenilin pathway->Notch transmembrane fragment;;Alzheimer disease-presenilin pathway->Notch N-terminal fragment;;Notch signaling pathway->Notch intracellular soluble fragment;;Angiogenesis->Notch Receptor;;Alzheimer disease-presenilin pathway->Notch extracellular fragment;;Alzheimer disease-presenilin pathway->Notch intracellular domain;;Alzheimer disease-presenilin pathway->N…
ENSG00000185823	N/A	N/A	N/A	N/A	NPAP1	Nuclear pore associated protein 1	GO:0007283	ligand-activated sequence-specific DNA binding RNA polymerase II transcription factor activity;ligand-activated sequence-specific DNA binding RNA polymerase II transcription factor activity;ligand-activated sequence-specific DNA binding RNA polymerase II transcription factor activity	transcription from RNA polymerase II promoter;cellular process;regulation of transcription from RNA polymerase II promoter		Gonadotropin releasing hormone receptor pathway->SF1;;
ENSG00000144061	ENSECAG00000020702	13673644	13734638	15	NPHP1	Nephronophthisis 1 (juvenile)	GO:0048515		intracellular protein transport;nuclear transport
ENSG00000151322	LOC100050414	70448070	70448725	6	NPAS3	Neuronal PAS domain-containing protein 3;NPAS3;ortholog		sequence-specific DNA binding transcription factor activity;sequence-specific DNA binding transcription factor activity	transcription from RNA polymerase II promoter;ectoderm development;nervous system development;regulation of transcription from RNA polymerase II promoter
ENSG00000139574	ENSECAG00000021139	70448070	70448725	6	NPFF	FMRFamide-related peptides;NPFF;ortholog		neuropeptide hormone activity	cell communication;blood circulation;sensory perception of chemical stimulus;sensory perception of pain;regulation of vasoconstriction
ENSG00000144061	ENSECAG00000020702	13673644	13734638	15	NPHP1	Nephrocystin-1;NPHP1;ortholog
ENSG00000158806	ENSECAG00000024685	50931166	50950927	2	NPM2	Nucleoplasmin-2;NPM2;ortholog	GO:0007338		rRNA metabolic process
ENSG00000175206	ENSECAG00000014892	39805518	39806895	2	NPPA	Natriuretic peptides A;NPPA;ortholog		hormone activity	blood circulation;ion transport;regulation of vasoconstriction
ENSG00000164129	ENSECAG00000016236	71161734	71162891	2	NPY5R	Neuropeptide Y receptor type 5;NPY5R;ortholog		G-protein coupled receptor activity	immune system process;cell communication;muscle contraction;blood circulation;sensory perception;response to stress
ENSG00000169297	ENSECAG00000018091	23642562	23647296	X	NR0B1	Nuclear receptor subfamily 0 group B member 1;NR0B1;ortholog	GO:0007283	ligand-activated sequence-specific DNA binding RNA polymerase II transcription factor activity;ligand-activated sequence-specific DNA binding RNA polymerase II transcription factor activity;ligand-activated sequence-specific DNA binding RNA polymerase II transcription factor activity	transcription from RNA polymerase II promoter;sex determination;regulation of transcription from RNA polymerase II promoter
ENSG00000177463	ENSECAG00000003791	3815509	3858683	16	NR2C2	Nuclear receptor subfamily 2 group C member 2;NR2C2;ortholog	GO:0007283	ligand-activated sequence-specific DNA binding RNA polymerase II transcription factor activity;ligand-activated sequence-specific DNA binding RNA polymerase II transcription factor activity;ligand-activated sequence-specific DNA binding RNA polymerase II transcription factor activity	transcription from RNA polymerase II promoter;lipid metabolic process;cell cycle;cell communication;visual perception;sensory perception;regulation of transcription from RNA polymerase II promoter
ENSG00000185551	ENSECAG00000008381	102078684	102085230	1	NR2F2	COUP transcription factor 2;NR2F2;ortholog	GO:0009566	ligand-activated sequence-specific DNA binding RNA polymerase II transcription factor activity;ligand-activated sequence-specific DNA binding RNA polymerase II transcription factor activity;ligand-activated sequence-specific DNA binding RNA polymerase II transcription factor activity	transcription from RNA polymerase II promoter;lipid metabolic process;cell cycle;cell communication;visual perception;sensory perception;regulation of transcription from RNA polymerase II promoter
ENSG00000136931	ENSECAG00000013752	28500143	28512317	25	NR5A1	Nuclear receptor subfamily 5, group A, member 1	GO:0008584
ENSG00000148200	ENSECAG00000021324	28529630	28741267	25	NR6A1	Nuclear receptor subfamily 6 group A member 1;NR6A1;ortholog	GO:0007283	ligand-activated sequence-specific DNA binding RNA polymerase II transcription factor activity;ligand-activated sequence-specific DNA binding RNA polymerase II transcription factor activity;ligand-activated sequence-specific DNA binding RNA polymerase II transcription factor activity	spermatogenesis;transcription from RNA polymerase II promoter;cell communication;regulation of transcription from RNA polymerase II promoter
ENSG00000180530	ENSECAG00000004762	14075940	14079407	26	NRIP1	Nuclear receptor-interacting protein 1;NRIP1;ortholog
ENSG00000123572	ENSECAG00000011260	83512771	83633013	X	NRK	Nik-related protein kinase;NRK;ortholog
ENSG00000185652	ENSECAG00000024611	33173098	33173892	6	NTF3	Neurotrophin-3;NTF3;ortholog		neurotrophin receptor binding;neurotrophin receptor binding;cytokine receptor binding;growth factor activity	cellular process;nervous system development
ENSG00000198400	ENSECAG00000009460	41436475	41455284	5	NTRK1	High affinity nerve growth factor receptor;NTRK1;ortholog			cell communication;nervous system development
ENSG00000143552	ENSECAG00000002401	43531611	43622237	5	NUP210L	Nucleoporin 210kDa-like	GO:0007286
ENSG00000176046	ENSECAG00000014847	19751462	19752873	13	NUPR1	Nuclear protein 1;NUPR1;ortholog	GO:0008584
ENSG00000143450	ENSECAG00000015002	45549856	45552959	5	OAZ3	Ornithine decarboxylase antizyme 3;OAZ3;ortholog	GO:0007283	catalytic activity;protein binding;enzyme inhibitor activity	spermatogenesis;apoptotic process;metabolic process;apoptotic process;regulation of catalytic activity
ENSG00000104044	ENSECAG00000009637	113346147	113559363	1	OCA2	P protein;OCA2;ortholog	GO:0007286	cation transmembrane transporter activity	cation transport;anion transport
ENSG00000155087	ENSECAG00000012647	48061110	48070025	9	ODF1	Outer dense fiber protein 1;ODF1;ortholog	GO:0007283
ENSG00000136811	ENSECAG00000011337	31707407	31736221	25	ODF2	Outer dense fiber protein 2;ODF2;ortholog	GO:0007283
ENSG00000177947	ENSECAG00000006684	33084915	33087818	12	ODF3	Outer dense fiber protein 3;ODF3;ortholog	GO:0007283	structural molecule activity
ENSG00000184650	ENSECAG00000015704	51220192	51224017	11	ODF4	Outer dense fiber protein 4;ODF4;ortholog	GO:0007283
ENSG00000203907	ENSECAG00000002057	53280411	53280731	3	OOEP	Oocyte-expressed protein homolog;OOEP;ortholog	GO:0009566
ENSG00000118785	ENSECAG00000017191	49857245	49862965	3	OPN, SPP1	secreted phosphoprotein 1 [Source:HGNC Symbol;Acc:11255]		cytokine activity	immune system process;cellular process;cell adhesion;cellular component morphogenesis;cellular component organization	extracellular region;extracellular matrix
ENSG00000196184	ENSECAG00000005035	38022135	38023058	5	OR10J1	Olfactory receptor 10J1;OR10J1;ortholog	GO:0007338
ENSG00000184166	ENSECAG00000004494	46515370	46516311	11	OR1D2	Olfactory receptor 1D2;OR1D2;ortholog	GO:0007338	receptor activity	cellular process;muscle contraction;neurological system process;mesoderm development;system development		Oxytocin receptor mediated signaling pathway->Oxytocin Receptor;;
ENSG00000204657	ENSECAG00000004663	27746457	27747335	20	OR2H2	Olfactory receptor 2H2;OR2H2;ortholog
ENSG00000127530	ENSECAG00000002026	51024148	51025056	7	OR7C1	Olfactory receptor 7C1;OR7C1;ortholog	GO:0007283
ENSG00000164823	ENSECAG00000013560	36796370	36809920	9	OSGIN2	Oxidative stress-induced growth inhibitor 2;OSGIN2;ortholog
ENSG00000143867	ENSECAG00000013593	75716782	75718961	15	OSR1	Protein odd-skipped-related 1;OSR1;ortholog		sequence-specific DNA binding transcription factor activity;sequence-specific DNA binding transcription factor activity	transcription from RNA polymerase II promoter;segment specification;segment specification
ENSG00000085465	ENSECAG00000023158	56934870	56943943	5	OVGP1	Oviduct-specific glycoprotein;OVGP1;ortholog	GO:0007338	hydrolase activity, hydrolyzing N-glycosyl compounds	polysaccharide metabolic process
ENSG00000172818	ENSECAG00000017302	25883613	25893130	12	OVOL1	Putative transcription factor Ovo-like 1;OVOL1;ortholog	GO:0007283	sequence-specific DNA binding transcription factor activity;sequence-specific DNA binding transcription factor activity	nitrogen compound metabolic process;biosynthetic process;transcription from RNA polymerase II promoter;cellular process;regulation of transcription from RNA polymerase II promoter	organelle;intracellular
ENSG00000101405	ENSECAG00000007628	19701308	19701748	22	OXT	Oxytocin-neurophysin 1;OXT;ortholog	GO:0042713	neuropeptide hormone activity	cell communication;muscle contraction		Opioid prodynorphin pathway->prepropressophysin;;Vasopressin synthesis->Signal Peptide;;Opioid prodynorphin pathway->prepropressophysin;;Vasopressin synthesis->Glycopeptide;;;;;
ENSG00000180914	ENSECAG00000017844	7978752	7994543	16	OXTR	Oxytocin receptor	GO:0042713
ENSG00000112530	ENSECAG00000014308	4229872	4689096	31	PACRG	PARK2 co-regulated	GO:0007286
ENSG00000108405	ENSECAG00000009767	47403650	47418755	11	P2RX1	P2X purinoceptor 1;P2RX1;ortholog		receptor activity;cation channel activity;ligand-gated ion channel activity;cation transmembrane transporter activity;nucleotide binding	cell communication;response to stimulus;cation transport;regulation of biological process
ENSG00000141510	ENSECAG00000008126	50611872	50615013	11	P53	Cellular tumor antigen p53;TP53;ortholog		nucleic acid binding transcription factor activity;DNA binding;protein binding	apoptotic process;nitrogen compound metabolic process;biosynthetic process;transcription from RNA polymerase II promoter;cellular protein modification process;cell cycle;cell communication;apoptotic process;response to stress;response to abiotic stimulus;regulation of transcription from RNA polymerase II promoter;regulation of cell cycle;chromatin organization	protein complex;nucleus;chromosome;cytoplasm	Huntington disease->Tumor protein p53;;Wnt signaling pathway->Tumor protein p53;;p53 pathway feedback loops 2->Tumor protein p53;;p53 pathway->Tumor protein p53;;p53 pathway by glucose deprivation->Tumor protein p53;;p53 pathway->Tumor protein p53;;Apoptosis signaling pathway->Tumor protein p53;;P53 pathway feedback loops 1->Tumor protein p53;;;;;;;;;
ENSG00000112530	ENSECAG00000014308	4229872	4689096	31	PACRG	Parkin coregulated gene protein;PACRG;ortholog
ENSG00000007168	ENSECAG00000014291	46171033	46186288	11	PAFAH1B1	Platelet-activating factor acetylhydrolase IB subunit alpha;PAFAH1B1;ortholog	GO:0001675	kinase activity;hydrolase activity, acting on ester bonds;mRNA binding;protein binding;kinase inhibitor activity;kinase regulator activity	RNA splicing, via transesterification reactions;transcription from RNA polymerase II promoter;mRNA splicing, via spliceosome;RNA splicing, via transesterification reactions;RNA localization;regulation of catalytic activity
ENSG00000168092	ENSECAG00000018377	25176638	25193967	7	PAFAH1B2	Platelet-activating factor acetylhydrolase IB subunit beta;PAFAH1B2;ortholog	GO:0007283	kinase activity	coenzyme metabolic process		Coenzyme A biosynthesis->Pantothenate kinase;;
ENSG00000079462	ENSECAG00000010970	13484925	13487160	10	PAFAH1B3	Platelet-activating factor acetylhydrolase IB subunit gamma;PAFAH1B3;ortholog	GO:0007283
ENSG00000145730	ENSECAG00000021895	67200683	67348052	14	PAM	Peptidyl-glycine alpha-amidating monooxygenase;PAM;ortholog		oxidoreductase activity	cellular protein modification process		Vasopressin synthesis->Amidating Enzyme;;
ENSG00000125779	ENSECAG00000017511	19038588	19064575	22	PANK2	Pantothenate kinase 2	GO:0007286	receptor activity;calcium ion binding	cell communication;cell-cell adhesion;ectoderm development;nervous system development
ENSG00000182752	LOC100033920	20518972	20860893	25	PAPPA	Pappalysin-1;PAPPA;ortholog		serine-type peptidase activity;metallopeptidase activity;receptor activity;lipid transporter activity	complement activation;proteolysis;cell communication;cell-cell adhesion;blood coagulation;lipid transport
ENSG00000137819	ENSECAG00000008154	123530215	123574351	1	PAQR5	Membrane progestin receptor gamma;PAQR5;ortholog		receptor activity	fatty acid metabolic process;cell communication
ENSG00000182749	ENSECAG00000005649	29553640	29554989	2	PAQR7	Membrane progestin receptor alpha;PAQR7;ortholog		G-protein coupled receptor activity	fatty acid metabolic process;cell communication
ENSG00000170915	ENSECAG00000005594	50060608	50061681	20	PAQR8	Membrane progestin receptor beta;PAQR8;ortholog		G-protein coupled receptor activity	fatty acid metabolic process;cell communication
ENSG00000116288	ENSECAG00000017251	42858842	42875414	2	PARK7	Protein DJ-1;PARK7;ortholog	GO:0007338	sequence-specific DNA binding transcription factor activity;cysteine-type peptidase activity;sequence-specific DNA binding transcription factor activity;RNA binding	transcription from RNA polymerase II promoter;proteolysis;response to stress;regulation of transcription from RNA polymerase II promoter
ENSG00000140694	ENSECAG00000017792	30444515	30591937	13	PARN	Poly(A)-specific ribonuclease PARN;PARN;ortholog		poly(A) RNA binding	mRNA polyadenylation
ENSG00000237353	N/A	N/A	N/A	N/A	PATE4	Prostate and testis expressed 4	GO:0001669
ENSG00000100105	ENSECAG00000025030	5719811	5738012	8	PATZ1	POZ-, AT hook-, and zinc finger-containing protein 1;PATZ1;ortholog	GO:0007283	sequence-specific DNA binding transcription factor activity;sequence-specific DNA binding transcription factor activity	transcription from RNA polymerase II promoter;regulation of transcription from RNA polymerase II promoter
ENSG00000075891	ENSECAG00000021123	29046736	29119588	1	PAX2	Paired box protein Pax-2;PAX2;ortholog		sequence-specific DNA binding transcription factor activity;sequence-specific DNA binding transcription factor activity	transcription from RNA polymerase II promoter;segment specification;segment specification;ectoderm development;mesoderm development;skeletal system development;nervous system development;muscle organ development;regulation of transcription from RNA polymerase II promoter
ENSG00000196092	ENSECAG00000000551	2009451	2190332	25	PAX5	Paired box protein Pax-5;PAX5;ortholog	GO:0007283	sequence-specific DNA binding transcription factor activity;sequence-specific DNA binding transcription factor activity	transcription from RNA polymerase II promoter;segment specification;segment specification;ectoderm development;mesoderm development;skeletal system development;nervous system development;muscle organ development;regulation of transcription from RNA polymerase II promoter
ENSG00000125618	ENSECAG00000009244	16118470	16141984	15	PAX8	Paired box protein Pax-8;PAX8;ortholog		sequence-specific DNA binding transcription factor activity;sequence-specific DNA binding transcription factor activity	transcription from RNA polymerase II promoter;segment specification;segment specification;ectoderm development;mesoderm development;skeletal system development;nervous system development;muscle organ development;regulation of transcription from RNA polymerase II promoter
ENSG00000185630	ENSECAG00000013058	32724394	32776086	5	PBX1	Pre-B-cell leukemia transcription factor 1;PBX1;ortholog		DNA-directed RNA polymerase activity	transcription from RNA polymerase II promoter;mesoderm development;hemopoiesis		Gonadotropin releasing hormone receptor pathway->Pbx1;;
ENSG00000262576	N/A	N/A	N/A	N/A	PCDHGA4	Protocadherin gamma subfamily A, 4	GO:0007283		macrophage activation;cholesterol metabolic process;response to stress;defense response to bacterium;lipid transport
ENSG00000115257	LOC100146852	40	1236		PCSK4	Proprotein convertase subtilisin/kexin type 4;PCSK4;ortholog	GO:0048240	serine-type peptidase activity	metabolic process	extracellular region
ENSG00000102230	ENSECAG00000009444	18709937	18808141	X	PCYT1B	Choline-phosphate cytidylyltransferase B;PCYT1B;ortholog	GO:0007283	nucleotidyltransferase activity	phospholipid metabolic process;phospholipid metabolic process
ENSG00000172572	ENSECAG00000016360	47028357	47310624	6	PDE3A	cGMP-inhibited 3',5'-cyclic phosphodiesterase A;PDE3A;ortholog		phosphoric diester hydrolase activity	cyclic nucleotide metabolic process;cell communication;visual perception;sensory perception
ENSG00000152270	ENSECAG00000024797	83182254	83364177	7	PDE3B	cGMP-inhibited 3',5'-cyclic phosphodiesterase B;PDE3B;ortholog		phosphoric diester hydrolase activity	cyclic nucleotide metabolic process;fatty acid metabolic process;cell communication;visual perception;sensory perception
ENSG00000134853	ENSECAG00000018176	78140545	78182493	3	PDGFRA	Platelet-derived growth factor receptor alpha;PDGFRA;ortholog	GO:0030539				Angiogenesis->Platelet-Derived Growth Factor Receptor;;PDGF signaling pathway->Platelet-Derived Growth Factor A;;;
ENSG00000169340	LOC100051683	26973443	27001829	13	PDILT	Protein disulfide-isomerase-like protein of the testis;PDILT;ortholog	GO:0007283	protein disulfide isomerase activity	protein folding;cellular protein modification process
ENSG00000164708	ENSECAG00000005539	14899830	14902445	4	PGAM2	Phosphoglycerate mutase 2;PGAM2;ortholog	GO:0007283				Glycolysis->Phosphoglyceromutase;;
ENSG00000119630	ENSECAG00000016923	20417700	20430008	24	PGF	Placenta growth factor;PGF;ortholog		growth factor activity	cell cycle;cell communication;angiogenesis;response to stress
ENSG00000170950	LOC100036552	47802178	47803431	20	PGK2	phosphoglycerate kinase 2 [Source:HGNC Symbol;Acc:8898]		carbohydrate kinase activity	glycolysis;glycolysis
ENSG00000013375	ENSECAG00000023967	36985615	37006572	10	PGM3	Phosphoacetylglucosamine mutase;PGM3;ortholog	GO:0007283			cytoplasm	N-acetylglucosamine metabolism->Phosphoglucosamine mutase;;O-antigen biosynthesis->Phosphoglucosamine mutase;;;
ENSG00000082175	ENSECAG00000011511	11263095	11331016	7	PGR	Progesterone receptor;PGR;ortholog		ligand-activated sequence-specific DNA binding RNA polymerase II transcription factor activity;ligand-activated sequence-specific DNA binding RNA polymerase II transcription factor activity;ligand-activated sequence-specific DNA binding RNA polymerase II transcription factor activity	transcription from RNA polymerase II promoter;cell communication;regulation of transcription from RNA polymerase II promoter		Gonadotropin releasing hormone receptor pathway->PR;;
ENSG00000134686	ENSECAG00000017179	23716536	23766794	2	PHC2	Polyhomeotic-like protein 2;PHC2;ortholog	GO:0007283	sequence-specific DNA binding transcription factor activity;sequence-specific DNA binding transcription factor activity;chromatin binding	transcription from RNA polymerase II promoter;cell cycle;ectoderm development;mesoderm development;nervous system development;regulation of transcription from RNA polymerase II promoter
ENSG00000124102	ENSECAG00000014295	34255403	34257021	22	PI3	Elafin;PI3;ortholog		peptidase activity;protein binding;serine-type endopeptidase inhibitor activity	proteolysis;regulation of catalytic activity
ENSG00000033800	ENSECAG00000007993	124660377	124736638	1	PIAS1	E3 SUMO-protein ligase PIAS1;PIAS1;ortholog	GO:0007283	ligase activity	cellular protein modification process		JAK/STAT signaling pathway->Protein inhibitors of activated STATs;;Interferon-gamma signaling pathway->Protein inhibitors of activated STATs;;;
ENSG00000100151	ENSECAG00000003570	35216158	35296258	28	PICK1	PRKCA-binding protein;PICK1;ortholog			cell communication		Ionotropic glutamate receptor pathway->protein that interacts with C kinase 1;;
ENSG00000102096	ENSECAG00000007505	39415550	39420384	X	PIM2	Serine/threonine-protein kinase pim-2;PIM2;ortholog	GO:0007140	transmembrane receptor protein serine/threonine kinase activity;transmembrane receptor protein serine/threonine kinase activity;transmembrane receptor protein serine/threonine kinase activity	protein phosphorylation;cell communication
ENSG00000164093	ENSECAG00000008407	115277605	115296809	2	PITX2	Pituitary homeobox 2;PITX2;ortholog	GO:0008584	sequence-specific DNA binding transcription factor activity;sequence-specific DNA binding transcription factor activity	transcription from RNA polymerase II promoter;segment specification;segment specification;ectoderm development;mesoderm development;skeletal system development;nervous system development;muscle organ development;regulation of transcription from RNA polymerase II promoter		Gonadotropin releasing hormone receptor pathway->PITX;;
ENSG00000125207	ENSECAG00000016506	27763495	27789058	8	PIWIL1	Piwi-like protein 1;PIWIL1;ortholog	GO:0007286		female gamete generation;nucleobase-containing compound metabolic process
ENSG00000197181	ENSECAG00000025128	51178482	51247010	2	PIWIL2	Piwi-like protein 2;PIWIL2;ortholog	GO:0007283		female gamete generation;nucleobase-containing compound metabolic process
ENSG00000184571	ENSECAG00000018484	10988250	11017881	8	PIWIL3	Piwi-like protein 3;PIWIL3;ortholog	GO:0007283		female gamete generation;nucleobase-containing compound metabolic process
ENSG00000134627	ENSECAG00000024385	5802632	5841317	7	PIWIL4	Piwi-like protein 4;PIWIL4;ortholog	GO:0007283		female gamete generation;nucleobase-containing compound metabolic process
ENSG00000008710	ENSECAG00000006899	40684796	40715381	13	PKD1	Polycystin-1;PKD1;ortholog		cation channel activity;cation transmembrane transporter activity	cellular process;response to external stimulus;response to abiotic stimulus;cation transport
ENSG00000130943	LOC102151050	42134806	42139355	28	PKDREJ	Polycystic kidney disease and receptor for egg jelly-related protein;PKDREJ;ortholog	GO:0007340	cation channel activity;cation transmembrane transporter activity	cellular process;response to external stimulus;response to abiotic stimulus;cation transport
ENSG00000243708	ENSECAG00000020966	146924698	146941954	1	PLA2G4B	Cytosolic phospholipase A2 beta;PLA2G4B;ortholog		phospholipase activity	immune system process;phospholipid metabolic process;phospholipid metabolic process	cytosol	Inflammation mediated by chemokine and cytokine signaling pathway->Phospholipase A2;;Angiogenesis->Cytosolic Phospholipase A2;;Oxidative stress response->cytosolic phospholipase A2, group IVA;;VEGF signaling pathway->Cytoplasmic Phospholipase A2;;;;;
ENSG00000184381	ENSECAG00000020924	35272753	35318719	28	PLA2G6	85/88 kDa calcium-independent phospholipase A2;PLA2G6;ortholog		phospholipase activity;protein binding	immune system process;apoptotic process;phospholipid metabolic process;transcription from RNA polymerase II promoter;phospholipid metabolic process;cell communication;apoptotic process;response to stress;intracellular protein transport;regulation of transcription from RNA polymerase II promoter		Gonadotropin releasing hormone receptor pathway->PLA2;;
ENSG00000181690	ENSECAG00000010773	27412072	27417273	9	PLAG1	Zinc finger protein PLAG1;PLAG1;ortholog		sequence-specific DNA binding transcription factor activity;sequence-specific DNA binding transcription factor activity	apoptotic process;nitrogen compound metabolic process;biosynthetic process;transcription from RNA polymerase II promoter;cellular process;apoptotic process;regulation of transcription from RNA polymerase II promoter	organelle;intracellular
ENSG00000182621	ENSECAG00000021224	14868765	15102088	22	PLCB1	1-phosphatidylinositol 4,5-bisphosphate phosphodiesterase beta-1;PLCB1;ortholog	GO:0007340	phospholipase activity;calcium ion binding;receptor binding;small GTPase regulator activity;guanyl-nucleotide exchange factor activity	phospholipid metabolic process;phospholipid metabolic process;cell communication;regulation of catalytic activity		Oxytocin receptor mediated signaling pathway->Phospholipase C beta;;Wnt signaling pathway->Phospholipase C;;2-arachidonoylglycerol biosynthesis->phospholipase C;;Endothelin signaling pathway->Phospholipase C beta;;Thyrotropin-releasing hormone receptor signaling pathway->Phospholipase C;;Angiotensin II-stimulated signaling through G proteins and beta-arrestin->phospholipase C;;Endogenous_cannabin…
ENSG00000115556	ENSECAG00000012582	8227777	8242892	6	PLCD4	1-phosphatidylinositol 4,5-bisphosphate phosphodiesterase delta-4;PLCD4;ortholog		phospholipase activity;calcium ion binding;receptor binding;small GTPase regulator activity;guanyl-nucleotide exchange factor activity	phospholipid metabolic process;phospholipid metabolic process;cell communication;regulation of catalytic activity		Oxytocin receptor mediated signaling pathway->Phospholipase C beta;;Thyrotropin-releasing hormone receptor signaling pathway->Phospholipase C;;5HT2 type receptor mediated signaling pathway->Phospholipase C;;Histamine H1 receptor mediated signaling pathway->Phospholipase C;;;;;
ENSG00000139151	ENSECAG00000011373	45571949	45612094	6	PLCZ1	1-phosphatidylinositol 4,5-bisphosphate phosphodiesterase zeta-1;PLCZ1;ortholog		phospholipase activity;calcium ion binding;receptor binding;small GTPase regulator activity;guanyl-nucleotide exchange factor activity	fertilization;phospholipid metabolic process;phospholipid metabolic process;cell communication;regulation of catalytic activity		Oxytocin receptor mediated signaling pathway->Phospholipase C beta;;Thyrotropin-releasing hormone receptor signaling pathway->Phospholipase C;;5HT2 type receptor mediated signaling pathway->Phospholipase C;;Histamine H1 receptor mediated signaling pathway->Phospholipase C;;;;;
ENSG00000179598	LOC100052895	60577580	60608973	11	PLD6	Mitochondrial cardiolipin hydrolase;PLD6;ortholog	GO:0007286	endoribonuclease activity;phospholipase activity;nucleic acid binding	metabolic process
ENSG00000107679	ENSECAG00000014908	10518428	10556757	1	PLEKHA1	Pleckstrin homology domain-containing family A member 1;PLEKHA1;ortholog	GO:0007283
ENSG00000100979	ENSECAG00000019465	34858011	34867529	22	PLTP	Phospholipid transfer protein	GO:0030317
ENSG00000183395	ENSECAG00000005866	26028576	26029805	28	PMCH	Pro-MCH;PMCH;ortholog	GO:0007283	neuropeptide hormone activity	cell-cell signaling
ENSG00000064933	ENSECAG00000013591	66297947	66381649	18	PMS1	PMS1 protein homolog 1;PMS1;ortholog		pyrophosphatase activity;DNA binding	phosphate-containing compound metabolic process;nitrogen compound metabolic process;catabolic process;DNA repair;cellular process;response to stress	protein complex;nucleus;intracellular
ENSG00000122512	ENSECAG00000014072	1473839	1495392	13	PMS2	Mismatch repair endonuclease PMS2;PMS2;ortholog		pyrophosphatase activity;DNA binding	phosphate-containing compound metabolic process;nitrogen compound metabolic process;catabolic process;DNA repair;cellular process;response to stress	protein complex;nucleus;intracellular
ENSG00000176903	ENSECAG00000004251	19405901	19406962	24	PNMA1	Paraneoplastic antigen Ma1;PNMA1;ortholog	GO:0007283
ENSG00000140521	ENSECAG00000007781	94000098	94016454	1	POLG	DNA polymerase subunit gamma-1;POLG;ortholog	GO:0001669	DNA-directed DNA polymerase activity;nucleotidyltransferase activity;exodeoxyribonuclease activity;nucleic acid binding	DNA replication;cell cycle	mitochondrion;cytoplasm
ENSG00000125630	ENSECAG00000010062	15466454	15496211	15	POLR1B	DNA-directed RNA polymerase I subunit RPA2;POLR1B;ortholog				protein complex;nucleus;intracellular	General transcription by RNA polymerase I->RNA Polymerase I Complex;;
ENSG00000130714	ENSECAG00000024533	34036738	34052327	25	POMT1	Protein O-mannosyl-transferase 1;POMT1;ortholog		transferase activity, transferring glycosyl groups	translation;protein glycosylation
ENSG00000128513	ENSECAG00000008647	80573302	80664340	4	POT1	Protection of telomeres protein 1;POT1;ortholog		DNA binding	DNA replication;cell cycle
ENSG00000067113	ENSECAG00000023296	16885487	16909375	21	PPAP2A	Lipid phosphate phosphohydrolase 1;PPAP2A;ortholog		pyrophosphatase activity	phospholipid metabolic process;phospholipid metabolic process;steroid metabolic process;cell communication
ENSG00000162407	ENSECAG00000022423	3272665	3349961	2	PPAP2B	Lipid phosphate phosphohydrolase 3;PPAP2B;ortholog		pyrophosphatase activity	phospholipid metabolic process;phospholipid metabolic process;steroid metabolic process;cell communication
ENSG00000112033	ENSECAG00000008227	35433134	35504321	20	PPARD	Peroxisome proliferator-activated receptor delta;PPARD;ortholog		ligand-activated sequence-specific DNA binding RNA polymerase II transcription factor activity;ligand-activated sequence-specific DNA binding RNA polymerase II transcription factor activity;ligand-activated sequence-specific DNA binding RNA polymerase II transcription factor activity	immune system process;monosaccharide metabolic process;transcription from RNA polymerase II promoter;lipid metabolic process;cell-cell signaling;response to stress;regulation of transcription from RNA polymerase II promoter		Wnt signaling pathway->Wnt Target Genes;;
ENSG00000128059	ENSECAG00000023644	76335872	76367956	3	PPAT	Amidophosphoribosyltransferase;PPAT;ortholog		transferase activity	monosaccharide metabolic process		De novo purine biosynthesis->Amidophosphoribosyl transferase;;
ENSG00000131771	ENSECAG00000020165	22759908	22766124	11	PPP1R1B	Protein phosphatase 1 regulatory subunit 1B;PPP1R1B;ortholog		phosphatase activity;phosphatase activity;receptor binding;phosphatase inhibitor activity;phosphatase regulator activity	metabolic process;cell communication;regulation of catalytic activity		Dopamine receptor mediated signaling pathway->dopamine- and cAMP- regulated phosphoprotein, 32-KD;;Nicotine pharmacodynamics pathway->Protein phosphatase 1, regulatory subunit 1b;;;
ENSG00000113575	ENSECAG00000011173	13654091	13686232	27	PPP2CA	Serine/threonine-protein phosphatase 2A catalytic subunit alpha isoform;PPP2CA;ortholog		phosphoprotein phosphatase activity;phosphoprotein phosphatase activity;calcium ion binding	glycogen metabolic process;transcription from RNA polymerase II promoter;mRNA processing;protein phosphorylation;mitosis;cell communication;response to stress;regulation of carbohydrate metabolic process;regulation of nucleobase-containing compound metabolic process		p53 pathway->Protein phosphatase 2A;;FGF signaling pathway->protein phosphatase 2A;;p53 pathway feedback loops 2->Protein phosphatase 2 catalytic subunit;;EGF receptor signaling pathway->protein phosphatase 2A;;p53 pathway by glucose deprivation->Protein phosphatase 2 catalytic subunit;;Wnt signaling pathway->Protein phosphatase 2A;;;;;;;
ENSG00000156475	ENSECAG00000022613	30931405	31196468	14	PPP2R2B	Serine/threonine-protein phosphatase 2A 55 kDa regulatory subunit B beta isoform;PPP2R2B;ortholog	GO:0007286	phosphoprotein phosphatase activity;phosphoprotein phosphatase activity	immune system process;protein phosphorylation;response to stress		FGF signaling pathway->protein phosphatase 2A;;
ENSG00000147596	ENSECAG00000019153	15754466	15770262	9	PRDM14	PR domain zinc finger protein 14;PRDM14;ortholog	GO:0009566	sequence-specific DNA binding transcription factor activity;sequence-specific DNA binding transcription factor activity	transcription from RNA polymerase II promoter;regulation of transcription from RNA polymerase II promoter
ENSG00000164256	ENSECAG00000014777	15754466	15770262	9	PRDM9	Histone-lysine N-methyltransferase PRDM9;PRDM9;ortholog	GO:0007283	sequence-specific DNA binding transcription factor activity;sequence-specific DNA binding transcription factor activity	transcription from RNA polymerase II promoter;regulation of transcription from RNA polymerase II promoter
ENSG00000123131	ENSECAG00000010085	18023563	18041024	X	PRDX4	Peroxiredoxin-4;PRDX4;ortholog	GO:0007283	oxidoreductase activity;peroxidase activity	metabolic process
ENSG00000072062	ENSECAG00000010085	44767406	44779191	7	PRKACA	cAMP-dependent protein kinase catalytic subunit alpha;PRKACA;ortholog	GO:0097225	protein kinase activity	protein phosphorylation;mitosis;cell communication;muscle contraction;neurological system process		Heterotrimeric G-protein signaling pathway-rod outer segment phototransduction->Protein kinase A;;Metabotropic glutamate receptor group III pathway->Protein kinase A;;5HT1 type receptor mediated signaling pathway->Protein kinase A;;Histamine H2 receptor mediated signaling pathway->Protein kinase A;;Beta1 adrenergic receptor signaling pathway->Protein kinase A;;Metabotropic glutamate receptor grou…
ENSG00000165059	ENSECAG00000016874	44767406	44779191	7	PRKACG	cAMP-dependent protein kinase catalytic subunit gamma;PRKACG;ortholog	GO:0007283	protein kinase activity	protein phosphorylation;mitosis;cell communication;muscle contraction;neurological system process		Heterotrimeric G-protein signaling pathway-rod outer segment phototransduction->Protein kinase A;;Metabotropic glutamate receptor group III pathway->Protein kinase A;;5HT1 type receptor mediated signaling pathway->Protein kinase A;;Histamine H2 receptor mediated signaling pathway->Protein kinase A;;Beta1 adrenergic receptor signaling pathway->Protein kinase A;;Metabotropic glutamate receptor grou…
ENSG00000181929	ENSECAG00000011134	66813283	66821147	6	PRKAG1	5'-AMP-activated protein kinase subunit gamma-1;PRKAG1;ortholog	GO:0007283	kinase activity;protein binding;kinase regulator activity	immune system process;fatty acid metabolic process;protein phosphorylation;cell communication;response to stress;regulation of catalytic activity		Gonadotropin releasing hormone receptor pathway->AMPK;;p53 pathway by glucose deprivation->AMP-activated protein kinase;;;
ENSG00000108946	ENSECAG00000000737	12176554	12192408	11	PRKAR1A	cAMP-dependent protein kinase type I-alpha regulatory subunit;PRKAR1A;ortholog		kinase activity;protein binding;kinase regulator activity	protein phosphorylation;cell communication;regulation of catalytic activity		Metabotropic glutamate receptor group III pathway->Protein kinase A;;Heterotrimeric G-protein signaling pathway-Gi alpha and Gs alpha mediated pathway->Protein kinase A, regulatory subunit;;Metabotropic glutamate receptor group I pathway->Protein kinase A;;Transcription regulation by bZIP transcription factor->Protein kinase A;;GABA-B_receptor_II_signaling->Protein kinase A;;Muscarinic acetylchol…
ENSG00000253729	LOC103567979	9033	119578	Unplaced Scaffold	PRKDC	DNA-dependent protein kinase catalytic subunit;PRKDC;ortholog		protein kinase activity;nucleotide kinase activity;nucleic acid binding	immune system process;induction of apoptosis;DNA repair;DNA recombination;protein phosphorylation;cell cycle;cell communication;induction of apoptosis;response to stress;chromatin organization
ENSG00000172179	ENSECAG00000000114	20481551	20491085	20	PRL	Prolactin;PRL;ortholog		hormone activity;growth factor activity	cellular process;mesoderm development		Gonadotropin releasing hormone receptor pathway->Prolactin;;
ENSG00000119973	ENSECAG00000003701	13735786	13736973	1	PRLHR	Prolactin-releasing peptide receptor;PRLHR;ortholog		G-protein coupled receptor activity	immune system process;cell communication;muscle contraction;sensory perception;response to stress
ENSG00000113494	ENSECAG00000009483	29918374	30066399	21	PRLR	Prolactin receptor;PRLR;ortholog		cytokine receptor activity;cytokine activity	B cell mediated immunity;cell-cell signaling;nervous system development;hemopoiesis;response to stimulus		Gonadotropin releasing hormone receptor pathway->PRLR;;
ENSG00000175646	ENSECAG00000020028	33206307	33206537	13	PRM1	Sperm protamine P1;PRM1;ortholog	GO:0007283
ENSG00000122304	ENSECAG00000020038	33209189	33209557	13	PRM2	Protamine-2;PRM2;ortholog	GO:0007283
ENSG00000178257	ENSECAG00000004169	33211084	33211353	13	PRM3	Protamine-3;PRM3;ortholog	GO:0030317	nucleic acid binding;chromatin binding	spermatogenesis
ENSG00000132600	ENSECAG00000010766	18576903	18616573	3	PRMT7	Protein arginine N-methyltransferase 7;PRMT7;ortholog		methyltransferase activity	protein methylation
ENSG00000163421	ENSECAG00000000660	18505112	18514447	16	PROK2	Prokineticin-2;PROK2;ortholog	GO:0007283	hormone activity	neurological system process;mesoderm development;angiogenesis
ENSG00000117360	ENSECAG00000019840	46692499	46709824	5	PRPF3	U4/U6 small nuclear ribonucleoprotein Prp3;PRPF3;ortholog		catalytic activity;mRNA binding	RNA splicing, via transesterification reactions;mRNA splicing, via spliceosome;RNA splicing, via transesterification reactions		mRNA splicing->U4;;mRNA splicing->U6;;;
ENSG00000136875	ENSECAG00000007072	18206728	18250327	25	PRPF4	U4/U6 small nuclear ribonucleoprotein Prp4;PRPF4;ortholog		catalytic activity;mRNA binding	RNA splicing, via transesterification reactions;mRNA splicing, via spliceosome;RNA splicing, via transesterification reactions		mRNA splicing->U4;;mRNA splicing->U6;;;
ENSG00000101161	ENSECAG00000013983	49685186	49728822	22	PRPF6	Pre-mRNA-processing factor 6;PRPF6;ortholog		catalytic activity;mRNA binding	RNA splicing, via transesterification reactions;mRNA splicing, via spliceosome;RNA splicing, via transesterification reactions;ectoderm development;nervous system development
ENSG00000174231	ENSECAG00000021318	45329878	45356230	11	PRPF8	Pre-mRNA-processing-splicing factor 8;PRPF8;ortholog		catalytic activity;mRNA binding	RNA splicing, via transesterification reactions;mRNA splicing, via spliceosome;RNA splicing, via transesterification reactions
ENSG00000229937	ENSECAG00000002478	50247719	50248675	4	PRPS1L1	phosphoribosyl pyrophosphate synthetase 1-like 1	GO:0008584
ENSG00000007038	ENSECAG00000015038	39952550	39965259	13	PRSS21	Testisin;PRSS21;ortholog	GO:0007283	peptidase activity;receptor activity;calcium ion binding;hormone activity;calmodulin binding;calcium-dependent phospholipid binding;peptidase inhibitor activity	fertilization;immune system process;apoptotic process;lipid metabolic process;blood circulation;mesoderm development;apoptotic process;angiogenesis;blood coagulation;lipid transport;regulation of catalytic activity
ENSG00000197746	ENSECAG00000021672	59787228	59802673	1	PSAP	Proactivator polypeptide;PSAP;ortholog
ENSG00000231924	ENSECAG00000005754	12689854	12690159	10	PSG1	Pregnancy-specific beta-1-glycoprotein 1;PSG1;ortholog			cellular process
ENSG00000242221	N/A	N/A	N/A	N/A	PSG2	Pregnancy-specific beta-1-glycoprotein 2;PSG2;ortholog			cellular process
ENSG00000221826	N/A	N/A	N/A	N/A	PSG3	Pregnancy-specific beta-1-glycoprotein 3;PSG3;ortholog			cellular process
ENSG00000204941	N/A	N/A	N/A	N/A	PSG5	Pregnancy-specific beta-1-glycoprotein 5;PSG5;ortholog
ENSG00000170848	N/A	N/A	N/A	N/A	PSG6	Pregnancy-specific beta-1-glycoprotein 6;PSG6;ortholog			cellular process
ENSG00000183668	N/A	N/A	N/A	N/A	PSG9	Pregnancy-specific beta-1-glycoprotein 9;PSG9;ortholog			cellular process
ENSG00000131470	ENSECAG00000022323	20444012	20448099	11	PSMC3IP	Homologous-pairing protein 2 homolog;PSMC3IP;ortholog		DNA binding;receptor binding	cellular process		General transcription by RNA polymerase I->SL1;;
ENSG00000185627	ENSECAG00000003103	33037213	33049039	12	PSMD13	26S proteasome non-ATPase regulatory subunit 13;PSMD13;ortholog		catalytic activity;protein binding;enzyme regulator activity	proteolysis;regulation of catalytic activity		Cell cycle->Proteasome;;Parkinson disease->19S proteasome;;Ubiquitin proteasome pathway->26S proteasome;;;;
ENSG00000068878	ENSECAG00000013197	46177459	46243711	15	PSME4	Proteasome activator complex subunit 4;PSME4;ortholog
ENSG00000182077	ENSECAG00000000063	9786271	9802625	29	PTCHD3	Patched domain-containing protein 3;PTCHD3;ortholog	GO:0007286	receptor activity	lipid metabolic process;cell communication;lipid transport;intracellular protein transport;exocytosis
ENSG00000171862	ENSECAG00000017012	40515961	40601946	1	PTEN	Phosphatidylinositol 3,4,5-trisphosphate 3-phosphatase and dual-specificity protein phosphatase PTEN;PTEN;ortholog	GO:0060179	phosphoprotein phosphatase activity;phosphoprotein phosphatase activity	phospholipid metabolic process;phospholipid metabolic process;protein phosphorylation;cell cycle		PI3 kinase pathway->phospatase and tensin homologue;;Hypoxia response via HIF activation->phospatase and tensin homologue;;Insulin/IGF pathway-protein kinase B signaling cascade->Phosphatase and tensin homolog;;p53 pathway feedback loops 2->phospatase and tensin homologue;;Inflammation mediated by chemokine and cytokine signaling pathway->Phosphatase and tensin homologue;;p53 pathway->phospatase …
ENSG00000168229	ENSECAG00000007432	185704994	185712596	1	PTGDR	Prostaglandin D2 receptor;PTGDR;ortholog	GO:0030238	G-protein coupled receptor activity	cell communication;intracellular protein transport;exocytosis
ENSG00000122420	ENSECAG00000010558	84365557	84407437	5	PTGFR	Prostaglandin F2-alpha receptor;PTGFR;ortholog		G-protein coupled receptor activity	cell communication;intracellular protein transport;exocytosis		Gonadotropin releasing hormone receptor pathway->PG Rcs;;
ENSG00000164611	ENSECAG00000009520	19303151	19309666	14	PTTG1	Pituitary tumor-transforming 1	GO:0007283
ENSG00000073756	ENSECAG00000017181	23249172	23256141	5	PTGS2	Prostaglandin G/H synthase 2;PTGS2;ortholog		oxidoreductase activity	immune system process;metabolic process		Endothelin signaling pathway->cyclooxygenase-2;;Toll receptor signaling pathway->Gene trancription;;Inflammation mediated by chemokine and cytokine signaling pathway->Cyclooxygenase;;;;
ENSG00000087494	ENSECAG00000014708	53174340	53185613	6	PTHLH	Parathyroid hormone-related protein;PTHLH;ortholog		hormone activity	mesoderm development;skeletal system development
ENSG00000169398	ENSECAG00000014150	79818506	80002758	9	PTK2	Focal adhesion kinase 1;PTK2;ortholog		non-membrane spanning protein tyrosine kinase activity	apoptotic process;protein phosphorylation;cell-cell signaling;cell proliferation;cell adhesion;apoptotic process;cell differentiation	cytoplasm	Gonadotropin releasing hormone receptor pathway->FAK;;Integrin signalling pathway->Focal Adhesion Kinase;;VEGF signaling pathway->Focal Adhesion Kinase;;Angiogenesis->Focal Adhesion Kinase;;;;;
ENSG00000120899	ENSECAG00000018924	55991005	56050782	2	PTK2B	Protein-tyrosine kinase 2-beta;PTK2B;ortholog		non-membrane spanning protein tyrosine kinase activity	apoptotic process;protein phosphorylation;cell-cell signaling;cell proliferation;cell adhesion;apoptotic process;cell differentiation	cytoplasm	Gonadotropin releasing hormone receptor pathway->Pyk2;;Integrin signalling pathway->Focal Adhesion Kinase;;Inflammation mediated by chemokine and cytokine signaling pathway->Proline-rich tyrosine kinase 2;;;;
ENSG00000179295	ENSECAG00000024560	19837417	19896608	8	PTPN11	Tyrosine-protein phosphatase non-receptor type 11;PTPN11;ortholog		phosphoprotein phosphatase activity;phosphoprotein phosphatase activity	cellular protein modification process	cytoplasm	FGF signaling pathway->Src homology 2 domain-containing tyrosine phosphatase 2;;Angiogenesis->Src homology 2 domain-containing tyrosine phosphatase 2;;Interferon-gamma signaling pathway->protein tyrosine phosphatase;;;;
ENSG00000164611	ENSECAG00000009520	19303151	19309666	14	PTTG1	Securin;PTTG1;ortholog
ENSG00000130202	ENSECAG00000009306	15450591	15476758	10	PVRL2	Poliovirus receptor-related protein 2;PVRL2;ortholog	GO:0009566	receptor activity	cell communication;cell-cell adhesion
ENSG00000177707	ENSECAG00000006637	46300409	46336941	19	PVRL3	Poliovirus receptor-related protein 3;PVRL3;ortholog	GO:0009566	receptor activity	cell communication;cell-cell adhesion
ENSG00000179165	ENSECAG00000016858	36360488	36371586	20	PXT1	Peroxisomal testis-specific protein 1;PXT1;ortholog	GO:0007283
ENSG00000126838	ENSECAG00000024571	36100496	36158639	6	PZP	Pregnancy zone protein;PZP;ortholog		peptidase activity;cytokine activity;serine-type endopeptidase inhibitor activity	complement activation;proteolysis;cellular process;response to stimulus;regulation of catalytic activity
ENSG00000112531	ENSECAG00000017504	4808497	4916573	31	QKI	Protein quaking;QKI;ortholog	GO:0007286	transcription cofactor activity;sequence-specific DNA binding transcription factor activity;catalytic activity;sequence-specific DNA binding transcription factor activity;mRNA binding;protein binding	spermatogenesis;RNA splicing, via transesterification reactions;mRNA splicing, via spliceosome;RNA splicing, via transesterification reactions
ENSG00000143545	ENSECAG00000016551	43627849	43631479	5	RAB13	Ras-related protein Rab-13;RAB13;ortholog	GO:0001669	catalytic activity;structural constituent of ribosome;poly(A) RNA binding	DNA replication;RNA splicing, via transesterification reactions;mRNA splicing, via spliceosome;mRNA polyadenylation;RNA splicing, via transesterification reactions;rRNA metabolic process;protein metabolic process;cell cycle;neurological system process;ectoderm development;nervous system development	ribonucleoprotein complex
ENSG00000105649	ENSECAG00000023115	2893165	2896544	21	RAB3A	Ras-related protein Rab-3A;RAB3A;ortholog					Synaptic_vesicle_trafficking->Rab3A;;
ENSG00000161800	ENSECAG00000010821	67621788	67640606	6	RACGAP1	Rac GTPase-activating protein 1;RACGAP1;ortholog	GO:0007283		cell communication
ENSG00000113456	ENSECAG00000009846	30186775	30192333	21	RAD1	Cell cycle checkpoint protein RAD1;RAD1;ortholog		exodeoxyribonuclease activity;nucleic acid binding	DNA repair;DNA recombination;cell cycle
ENSG00000070950	ENSECAG00000010746	7728595	7876349	16	RAD18	E3 ubiquitin-protein ligase RAD18;RAD18;ortholog	GO:0007283	sequence-specific DNA binding transcription factor activity;sequence-specific DNA binding transcription factor activity	transcription from RNA polymerase II promoter;segment specification;segment specification;ectoderm development;mesoderm development;skeletal system development;nervous system development;muscle organ development;regulation of transcription from RNA polymerase II promoter
ENSG00000164754	ENSECAG00000016392	60330819	60350869	9	RAD21	Double-strand-break repair protein rad21 homolog;RAD21;ortholog		centromeric DNA binding;chromatin binding	DNA repair;DNA recombination;mitosis;meiosis;chromosome segregation
ENSG00000244588	ENSECAG00000023531	21274605	21296848	22	RAD21L1	Double-strand-break repair protein rad21-like protein 1;RAD21L1;ortholog	GO:0009566	centromeric DNA binding;chromatin binding	DNA repair;DNA recombination;mitosis;meiosis;chromosome segregation
ENSG00000179262	ENSECAG00000024607	45475534	45479322	7	RAD23A	UV excision repair protein RAD23 homolog A;RAD23A;ortholog		damaged DNA binding	DNA repair
ENSG00000119318	ENSECAG00000021928	13002781	13047904	25	RAD23B	UV excision repair protein RAD23 homolog B;RAD23B;ortholog	GO:0007283	damaged DNA binding	DNA repair
ENSG00000113522	ENSECAG00000010922	42945765	43012868	14	RAD50	DNA repair protein RAD50;RAD50;ortholog
ENSG00000051180	ENSECAG00000017647	147850498	147878991	1	RAD51	DNA repair protein RAD51 homolog 1;RAD51;ortholog		hydrolase activity;double-stranded DNA binding;single-stranded DNA binding	DNA repair;DNA recombination;response to stress
ENSG00000182185	ENSECAG00000014132	14075100	14115472	24	RAD51B	DNA repair protein RAD51 homolog 2;RAD51B;ortholog		hydrolase activity;double-stranded DNA binding;single-stranded DNA binding	DNA repair;DNA recombination;response to stress
ENSG00000108384	ENSECAG00000003367	32902533	32931615	11	RAD51C	DNA repair protein RAD51 homolog 3;RAD51C;ortholog	GO:0007283	hydrolase activity;double-stranded DNA binding;single-stranded DNA binding	DNA repair;DNA recombination;response to stress
ENSG00000185379	ENSECAG00000014139	37843752	37857800	11	RAD51D	DNA repair protein RAD51 homolog 4;RAD51D;ortholog		hydrolase activity;double-stranded DNA binding;single-stranded DNA binding	DNA repair;DNA recombination;response to stress
ENSG00000002016	ENSECAG00000018676	29782808	29794645	6	RAD52	DNA repair protein RAD52 homolog;RAD52;ortholog		double-stranded DNA binding;single-stranded DNA binding	DNA repair;DNA recombination
ENSG00000197275	ENSECAG00000021949	40866627	40919584	9	RAD54B	DNA repair and recombination protein RAD54B;RAD54B;ortholog		DNA helicase activity;nucleic acid binding	DNA repair;DNA recombination;transcription from RNA polymerase II promoter;cellular process;regulation of transcription from RNA polymerase II promoter;chromatin organization
ENSG00000085999	ENSECAG00000008760	12226731	12250593	2	RAD54L	DNA repair and recombination protein RAD54-like;RAD54L;ortholog		DNA helicase activity;nucleic acid binding	DNA repair;DNA recombination;transcription from RNA polymerase II promoter;cellular process;regulation of transcription from RNA polymerase II promoter;chromatin organization
ENSG00000131477	ENSECAG00000007412	20312405	20312900	11	RAMP2	Receptor activity-modifying protein 2;RAMP2;ortholog		receptor activity	cellular process;protein targeting
ENSG00000131759	ENSECAG00000023358	22215466	22250304	11	RARA	Retinoic acid receptor alpha;RARA;ortholog	GO:0007283	ligand-activated sequence-specific DNA binding RNA polymerase II transcription factor activity;ligand-activated sequence-specific DNA binding RNA polymerase II transcription factor activity;ligand-activated sequence-specific DNA binding RNA polymerase II transcription factor activity	transcription from RNA polymerase II promoter;cellular process;regulation of transcription from RNA polymerase II promoter
ENSG00000058335	ENSECAG00000013967	115345317	115455110	1	RASGRF1	Ras-specific guanine nucleotide-releasing factor 1;RASGRF1;ortholog		catalytic activity;protein binding;small GTPase regulator activity;guanyl-nucleotide exchange factor activity	metabolic process;mitosis;cell communication;regulation of catalytic activity
ENSG00000101773	ENSECAG00000018454	38891761	38975728	8	RBBP8	DNA endonuclease RBBP8;RBBP8;ortholog		transcription cofactor activity;sequence-specific DNA binding transcription factor activity;sequence-specific DNA binding transcription factor activity;protein binding	DNA repair;transcription from RNA polymerase II promoter;cell cycle;regulation of transcription from RNA polymerase II promoter
ENSG00000076053	ENSECAG00000004636	22736184	22745345	7	RBM7	RNA-binding protein 7;RBM7;ortholog		nucleic acid binding
ENSG00000242875	N/A	N/A	N/A	N/A	RBMY1B	RNA binding motif protein, Y-linked, family 1, member B	GO:0008584
ENSG00000226941	N/A	N/A	N/A	N/A	RBMY1J	RNA binding motif protein, Y-linked, family 1, member J	GO:0007283
ENSG00000138207	ENSECAG00000016270	35490178	35498365	1	RBP4	Retinol-binding protein 4;RBP4;ortholog	GO:0007283		vitamin transport
ENSG00000136161	ENSECAG00000022606	22520449	22554277	17	RCBTB2	RCC1 and BTB domain-containing protein 2;RCBTB2;ortholog	GO:0001669	catalytic activity;nucleic acid binding;chromatin binding;protein binding;small GTPase regulator activity;guanyl-nucleotide exchange factor activity	nucleobase-containing compound metabolic process;mitosis;nucleobase-containing compound transport;regulation of catalytic activity
ENSG00000121039	ENSECAG00000005685	13180555	13205424	9	RDH10	Retinol dehydrogenase 10;RDH10;ortholog		oxidoreductase activity	cellular amino acid biosynthetic process;steroid metabolic process
ENSG00000100918	ENSECAG00000025116	162073002	162078802	1	REC8	Meiotic recombination protein REC8 homolog;REC8;ortholog	GO:0007283	centromeric DNA binding;chromatin binding	DNA repair;DNA recombination;mitosis;meiosis;chromosome segregation
ENSG00000122707	ENSECAG00000010426	1299679	1386389	25	RECK	Reversion-inducing cysteine-rich protein with Kazal motifs;RECK;ortholog
ENSG00000143839	ENSECAG00000019104	778871	786153	5	REN	Renin;REN;ortholog	GO:0008584	aspartic-type endopeptidase activity	proteolysis
ENSG00000116741	ENSECAG00000012179	21376700	21379500	30	RGS2	Regulator of G-protein signaling 2;RGS2;ortholog	GO:0007283	GTPase activity;pyrophosphatase activity;enzyme activator activity	phosphate-containing compound metabolic process;nitrogen compound metabolic process;catabolic process;nucleobase-containing compound metabolic process;cellular process;regulation of nucleobase-containing compound metabolic process;regulation of phosphate metabolic process;regulation of catalytic activity	membrane;intracellular	Heterotrimeric G-protein signaling pathway-Gi alpha and Gs alpha mediated pathway->Regulator of G-protein signaling;;Heterotrimeric G-protein signaling pathway-Gq alpha and Go alpha mediated pathway->Regulator of G-protein signaling;;;
ENSG00000144468	ENSECAG00000007727	15194326	15289530	6	RHBDD1	Rhomboid-related protein 4;RHBDD1;ortholog	GO:0048515	serine-type peptidase activity	metabolic process
ENSG00000101883	N/A	N/A	N/A	N/A	RHOXF1	Rhox homeobox family, member 1	GO:0019953
ENSG00000080345	ENSECAG00000012679	33551962	33608837	18	RIF1	Telomere-associated protein RIF1;RIF1;ortholog
N/A	ENSECAG00000013020	26699707	26704126	23	RLN	eprorelaxin
ENSG00000182545	ENSECAG00000001454	157443268	157443988	1	RNASE10	Inactive ribonuclease-like protein 10;RNASE10;ortholog		endoribonuclease activity;nucleic acid binding;protein binding;enzyme inhibitor activity	RNA catabolic process;mesoderm development;angiogenesis;regulation of catalytic activity
ENSG00000108830	ENSECAG00000014817	20119565	20122259	11	RND2	Rho-related GTP-binding protein RhoN;RND2;ortholog	GO:0002080	GTPase activity;protein binding	metabolic process;cell communication;intracellular protein transport;receptor-mediated endocytosis		Integrin signalling pathway->Rho;;
ENSG00000124226	ENSECAG00000007250	38104808	38112999	22	RNF114	RING finger protein 114;RNF114;ortholog	GO:0007283	ubiquitin-protein ligase activity	cellular protein modification process
ENSG00000179580	ENSECAG00000008953	40825008	40826731	13	RNF151	RING finger protein 151;RNF151;ortholog	GO:0007283
ENSG00000132972	ENSECAG00000017152	187357	337047	17	RNF17	RING finger protein 17;RNF17;ortholog	GO:0007286
ENSG00000178222	LOC102148851	118974351	119012138	3	RNF212	Probable E3 SUMO-protein ligase RNF212;RNF212;ortholog	GO:0008584
ENSG00000137075	ENSECAG00000016289	1557743	1616306	25	RNF38	RING finger protein 38;RNF38;ortholog	GO:0007286	ubiquitin-protein ligase activity	cellular protein modification process
ENSG00000112130	ENSECAG00000010826	37116687	37146597	20	RNF8	E3 ubiquitin-protein ligase RNF8;RNF8;ortholog
ENSG00000185008	ENSECAG00000010762	11748735	11913703	26	ROBO2	Roundabout homolog 2;ROBO2;ortholog		phosphoprotein phosphatase activity;phosphoprotein phosphatase activity;receptor activity	immune system process;induction of apoptosis;cellular protein modification process;cell cycle;cell-cell signaling;cell-cell adhesion;muscle contraction;neurological system process;ectoderm development;mesoderm development;induction of apoptosis;angiogenesis;nervous system development;muscle organ development		Axon guidance mediated by Slit/Robo->Roundabout;;
ENSG00000067836	ENSECAG00000018501	38230363	38233953	13	ROGDI	Protein rogdi homolog;ROGDI;ortholog
ENSG00000114547	ENSECAG00000012007	35596782	35609752	19	ROPN1B	Ropporin-1B;ROPN1B;ortholog	GO:0007340	catalytic activity;nucleic acid binding;chromatin binding;protein binding;small GTPase regulator activity;guanyl-nucleotide exchange factor activity	nucleobase-containing compound metabolic process;mitosis;nucleobase-containing compound transport;regulation of catalytic activity
ENSG00000169071	ENSECAG00000022345	51119890	51167558	23	ROR2	Tyrosine-protein kinase transmembrane receptor ROR2;ROR2;ortholog			nervous system development
ENSG00000047936	ENSECAG00000023669	65741197	65843389	10	ROS1	Proto-oncogene tyrosine-protein kinase ROS;ROS1;ortholog	GO:0007283
ENSG00000132383	ENSECAG00000023886	45490872	45527248	11	RPA1	DNA-directed RNA polymerase I subunit RPA1;POLR1A;ortholog				protein complex;nucleus;intracellular
ENSG00000156313	ENSECAG00000017318	30875852	30925127	X	RPGR	Retinitis pigmentosa GTPase regulator	GO:0036126
ENSG00000165496	ENSECAG00000004957	181175943	181176584	1	RPL10L	60S ribosomal protein L10-like;RPL10L;ortholog	GO:0007283	structural constituent of ribosome;nucleic acid binding	translation
ENSG00000162244	ENSECAG00000007397	35671799	35674198	16	RPL29	60S ribosomal protein L29;RPL29;ortholog		structural constituent of ribosome;nucleic acid binding	translation
ENSG00000163923	ENSECAG00000016758	95265534	95268812	X	RPL39L	60S ribosomal protein L39-like;RPL39L;ortholog	GO:0007283	structural constituent of ribosome;nucleic acid binding	translation
ENSG00000221983	ENSECAG00000018773	44989043	44991901	15	RPS27A	Ubiquitin-40S ribosomal protein S27a;RPS27A;ortholog		structural constituent of ribosome;nucleic acid binding	proteolysis
ENSG00000071242	ENSECAG00000020508	7099023	7282762	31	RPS6KA2	Ribosomal protein S6 kinase alpha-2;RPS6KA2;ortholog		protein kinase activity;calcium ion binding;calmodulin binding;calcium-dependent phospholipid binding	protein phosphorylation;cell cycle;cell communication;ectoderm development;mesoderm development;skeletal system development;nervous system development		Insulin/IGF pathway-mitogen activated protein kinase kinase/MAP kinase cascade->Ribosomal protein S6 kinase, 90kD;;PDGF signaling pathway->Ribosomal protein S6 kinase, 90kD;;Ras Pathway->Ribosomal protein S6 kinase, 90kD;;Interleukin signaling pathway->Ribosomal protein S6 kinase, 90kD;;;;;
ENSG00000162302	ENSECAG00000018402	24637970	24647375	12	RPS6KA4	Ribosomal protein S6 kinase alpha-4;RPS6KA4;ortholog		protein kinase activity;calcium ion binding;calmodulin binding;calcium-dependent phospholipid binding	protein phosphorylation;cell cycle;cell communication;ectoderm development;mesoderm development;skeletal system development;nervous system development		Insulin/IGF pathway-mitogen activated protein kinase kinase/MAP kinase cascade->Ribosomal protein S6 kinase, 90kD;;PDGF signaling pathway->Ribosomal protein S6 kinase, 90kD;;p38 MAPK pathway->mitogen- and stress-activated protein kinase 2;;;;
ENSG00000100784	ENSECAG00000023892	34173111	34279497	24	RPS6KA5	Ribosomal protein S6 kinase alpha-5;RPS6KA5;ortholog		protein kinase activity;calcium ion binding;calmodulin binding;calcium-dependent phospholipid binding	protein phosphorylation;cell cycle;cell communication;ectoderm development;mesoderm development;skeletal system development;nervous system development		Insulin/IGF pathway-mitogen activated protein kinase kinase/MAP kinase cascade->Ribosomal protein S6 kinase, 90kD;;PDGF signaling pathway->Ribosomal protein S6 kinase, 90kD;;p38 MAPK pathway->mitogen- and stress-activated protein kinase 1;;;;
ENSG00000108443	ENSECAG00000013890	33901641	33945403	11	RPS6KB1	Ribosomal protein S6 kinase beta-1;RPS6KB1;ortholog		protein kinase activity;calcium ion binding;calmodulin binding;calcium-dependent phospholipid binding	protein phosphorylation;cell cycle;cell communication;ectoderm development;mesoderm development;skeletal system development;nervous system development		Insulin/IGF pathway-mitogen activated protein kinase kinase/MAP kinase cascade->Ribosomal protein S6 kinase, 90kD;;PDGF signaling pathway->Ribosomal protein S6 kinase, 90kD;;PI3 kinase pathway->ribosomal protein S6 kinase;;p53 pathway by glucose deprivation->ribosomal protein S6 kinase;;;;;
ENSG00000144580	ENSECAG00000009527	8189966	8215585	6	RQCD1	Cell differentiation protein RCD1 homolog;RQCD1;ortholog
ENSG00000167325	ENSECAG00000023847	72018174	72052364	7	RRM1	Ribonucleoside-diphosphate reductase large subunit;RRM1;ortholog	GO:0008584	oxidoreductase activity	purine nucleobase metabolic process;pyrimidine nucleobase metabolic process		De novo purine biosynthesis->ADP reductase;;De novo pyrimidine deoxyribonucleotide biosynthesis->UDP reductase;;De novo purine biosynthesis->GDP reductase;;De novo pyrimidine deoxyribonucleotide biosynthesis->CDP Reductase;;;;;
ENSG00000160188	ENSECAG00000010466	37991434	38008982	26	RSPH1	Radial spoke head 1 homolog;RSPH1;ortholog		kinase activity	metabolic process;cellular process
ENSG00000169218	ENSECAG00000022683	20011292	20025284	2	RSPO1	R-spondin-1;RSPO1;ortholog	GO:0007140		spermatogenesis
ENSG00000175792	ENSECAG00000000545	732964	769502	16	RUVBL1	RuvB-like 1;RUVBL1;ortholog	GO:0007283		spermatogenesis
ENSG00000171509	ENSECAG00000013594	75761761	75868601	2	RXFP1	Relaxin receptor 1;RXFP1;ortholog		receptor activity	cell communication;cell adhesion;visual perception;sensory perception	extracellular region;extracellular matrix
ENSG00000133105	ENSECAG00000014103	11005845	11078391	17	RXFP2	Relaxin receptor 2;RXFP2;ortholog	GO:0008584	receptor activity	cell communication;cell adhesion;visual perception;sensory perception	extracellular region;extracellular matrix
ENSG00000186350	ENSECAG00000019365	36435608	36462720	25	RXRA	Retinoic acid receptor RXR-alpha;RXRA;ortholog		ligand-activated sequence-specific DNA binding RNA polymerase II transcription factor activity;ligand-activated sequence-specific DNA binding RNA polymerase II transcription factor activity;ligand-activated sequence-specific DNA binding RNA polymerase II transcription factor activity	transcription from RNA polymerase II promoter;lipid metabolic process;cell cycle;cell communication;visual perception;sensory perception;regulation of transcription from RNA polymerase II promoter		Vitamin D metabolism and pathway->Retinoid X Receptor, Alpha;;
ENSG00000204231	ENSECAG00000023041	33636514	33642150	20	RXRB	Retinoic acid receptor RXR-beta;RXRB;ortholog		ligand-activated sequence-specific DNA binding RNA polymerase II transcription factor activity;ligand-activated sequence-specific DNA binding RNA polymerase II transcription factor activity;ligand-activated sequence-specific DNA binding RNA polymerase II transcription factor activity	transcription from RNA polymerase II promoter;lipid metabolic process;cell cycle;cell communication;visual perception;sensory perception;regulation of transcription from RNA polymerase II promoter
ENSG00000142230	ENSECAG00000002087	17277084	17328557	10	SAE1	SUMO-activating enzyme subunit 1;SAE1;ortholog		ligase activity	coenzyme metabolic process;cellular protein modification process;proteolysis;cell communication;intracellular protein transport;nuclear transport		Ubiquitin proteasome pathway->Ubiquitin activating enzyme E1;;
ENSG00000103449	ENSECAG00000011334	3972796	3978895	3	SALL1	Sal-like protein 1;SALL1;ortholog		sequence-specific DNA binding transcription factor activity;sequence-specific DNA binding transcription factor activity	transcription from RNA polymerase II promoter;regulation of transcription from RNA polymerase II promoter
ENSG00000100241	ENSECAG00000022103	45908865	45926300	28	SBF1	Myotubularin-related protein 5;SBF1;ortholog	GO:0007283		spermatogenesis;phospholipid metabolic process;phospholipid metabolic process;intracellular protein transport;vesicle-mediated transport
ENSG00000139218	ENSECAG00000023851	64057642	64099572	6	SCAF11	Protein SCAF11;SCAF11;ortholog			mRNA splicing, via spliceosome
ENSG00000149021	ENSECAG00000010662	22226931	22252101	12	SCGB1A1	Uteroglobin;SCGB1A1;ortholog		cytokine activity	cellular process
ENSG00000010803	ENSECAG00000023200	17093319	17215322	2	SCMH1	Polycomb protein SCMH1;SCMH1;ortholog	GO:0007283	sequence-specific DNA binding transcription factor activity;sequence-specific DNA binding transcription factor activity;chromatin binding	transcription from RNA polymerase II promoter;cell cycle;regulation of transcription from RNA polymerase II promoter
ENSG00000196876	ENSECAG00000010751	68827605	69000267	6	SCN8A	Sodium channel protein type 8 subunit alpha;SCN8A;ortholog		voltage-gated calcium channel activity;voltage-gated sodium channel activity;cation channel activity;cation transmembrane transporter activity	synaptic transmission;muscle contraction;neurotransmitter secretion;neuronal action potential propagation;cation transport
ENSG00000115884	ENSECAG00000014709	74973646	74979643	15	SDC1	Syndecan-1;SDC1;ortholog		structural constituent of cytoskeleton;receptor binding	macrophage activation;cell communication;cell adhesion;skeletal system development	extracellular region;cytoskeleton;intracellular
ENSG00000124233	N/A	N/A	N/A	N/A	SEMG1	Semenogelin I	GO:0019953	GTPase activity;structural constituent of cytoskeleton;protein binding	metabolic process;cytokinesis;mitosis	cytoskeleton;intracellular
ENSG00000124157	N/A	N/A	N/A	N/A	SEMG2	Semenogelin II	GO:0019953
ENSG00000250722	ENSECAG00000026820	23756843	23762640	21	SEPP1	Selenoprotein P;SEPP1;ortholog			immune system process;metabolic process	extracellular region;extracellular matrix
ENSG00000140623	ENSECAG00000018692	38240583	38248837	13	SEPT12	Septin 12	GO:0097227
ENSG00000108387	ENSECAG00000020248	32728999	32738238	11	SEPT4	Septin-4;SEPT4;ortholog	GO:0048240	GTPase activity;structural constituent of cytoskeleton;protein binding	metabolic process;cytokinesis;mitosis	cytoskeleton;intracellular
ENSG00000188488	ENSECAG00000024779	37241478	37251059	24	SERPINA5	Plasma serine protease inhibitor;SERPINA5;ortholog	GO:0007283	serine-type peptidase activity;peptidase inhibitor activity	proteolysis;regulation of biological process;regulation of catalytic activity
ENSG00000206075	ENSECAG00000023893	79778980	79795286	8	SERPINB5	Serpin B5;SERPINB5;ortholog		serine-type peptidase activity;peptidase inhibitor activity	proteolysis;regulation of biological process;regulation of catalytic activity	intracellular	p53 pathway->Maspin;;
ENSG00000135919	ENSECAG00000016075	12788059	12811856	6	SERPINE2	Glia-derived nexin;SERPINE2;ortholog		serine-type peptidase activity;peptidase inhibitor activity	proteolysis;regulation of biological process;regulation of catalytic activity
ENSG00000168066	ENSECAG00000024544	24940765	24951356	12	SF1	Splicing factor 1;SF1;ortholog	GO:0030238	transcription cofactor activity;sequence-specific DNA binding transcription factor activity;catalytic activity;sequence-specific DNA binding transcription factor activity;mRNA binding;protein binding	RNA splicing, via transesterification reactions;mRNA splicing, via spliceosome;RNA splicing, via transesterification reactions
N/A	ENSECAG00000013752	28500143	28512317	25	SF-1	Equus caballus nuclear receptor subfamily 5, group A, member 1 (NR5A1)
ENSG00000183431	ENSECAG00000017333	19754478	19775319	2	SF3A3	Splicing factor 3A subunit 3;SF3A3;ortholog		catalytic activity;mRNA binding	RNA splicing, via transesterification reactions;mRNA splicing, via spliceosome;RNA splicing, via transesterification reactions
ENSG00000115524	ENSECAG00000021657	72677211	72713040	18	SF3B1	Splicing factor 3B subunit 1;SF3B1;ortholog		catalytic activity;mRNA binding	RNA splicing, via transesterification reactions;mRNA splicing, via spliceosome;RNA splicing, via transesterification reactions
ENSG00000189091	ENSECAG00000014053	23103926	23152836	3	SF3B3	Splicing factor 3B subunit 3;SF3B3;ortholog		catalytic activity;damaged DNA binding;poly(A) RNA binding	DNA repair;RNA splicing, via transesterification reactions;mRNA splicing, via spliceosome;mRNA polyadenylation;RNA splicing, via transesterification reactions
ENSG00000143368	ENSECAG00000024737	47023625	47027596	5	SF3B4	Splicing factor 3B subunit 4;SF3B4;ortholog		sequence-specific DNA binding transcription factor activity;catalytic activity;DNA replication origin binding;single-stranded DNA binding;sequence-specific DNA binding transcription factor activity;poly(A) RNA binding	DNA replication;RNA splicing, via transesterification reactions;transcription from RNA polymerase II promoter;mRNA splicing, via spliceosome;mRNA polyadenylation;RNA splicing, via transesterification reactions;protein metabolic process;cell cycle	ribonucleoprotein complex
ENSG00000163935	ENSECAG00000006486	34820125	34871458	16	SFMBT1	Scm-like with four MBT domains protein 1;SFMBT1;ortholog	GO:0007283	sequence-specific DNA binding transcription factor activity;sequence-specific DNA binding transcription factor activity;chromatin binding	transcription from RNA polymerase II promoter;cell cycle;regulation of transcription from RNA polymerase II promoter
ENSG00000175793	ENSECAG00000005550	28779757	28780503	2	SFN	14-3-3 protein sigma;SFN;ortholog			cell cycle;cell communication		EGF receptor signaling pathway->14-3-3;;FGF signaling pathway->14-3-3;;p53 pathway->14-3-3 sigma;;p53 pathway->14-3-3;;Parkinson disease->14-3-3;;;;;;
ENSG00000104332	ENSECAG00000021358	4048239	4090539	27	SFRP1	Secreted frizzled-related protein 1;SFRP1;ortholog	GO:0008584	receptor activity;protein binding	reproduction;cell communication;single-multicellular organism process;nervous system development;response to stimulus;regulation of biological process	membrane;intracellular	Wnt signaling pathway->secreted frizzled-related protein;;Angiogenesis->Frizzled-Related Protein;;;
ENSG00000145423	ENSECAG00000017027	80064964	80072190	2	SFRP2	Secreted frizzled-related protein 2;SFRP2;ortholog	GO:0008584	receptor activity;protein binding	reproduction;cell communication;single-multicellular organism process;nervous system development;response to stimulus;regulation of biological process	membrane;intracellular	Wnt signaling pathway->secreted frizzled-related protein;;
ENSG00000106483	ENSECAG00000011498	8481747	8490727	4	SFRP4	Secreted frizzled-related protein 4;SFRP4;ortholog		receptor activity;protein binding	reproduction;cell communication;multi-multicellular organism process;single-multicellular organism process;mammary gland development;response to stress;regulation of biological process	extracellular region;intracellular	Wnt signaling pathway->Frizzled-related protein;;
ENSG00000120057	ENSECAG00000026876	31504155	31572619	1	SFRP5	Secreted frizzled-related protein 5;SFRP5;ortholog		receptor activity;protein binding	reproduction;cell communication;single-multicellular organism process;nervous system development;response to stimulus;regulation of biological process	membrane;intracellular	Wnt signaling pathway->secreted frizzled-related protein;;
ENSG00000129810	ENSECAG00000012475	62025430	62034883	16	SGOL1	Shugoshin-like 1;SGOL1;ortholog
ENSG00000163535	ENSECAG00000006038	75308412	75341437	18	SGOL2	Shugoshin-like 2;SGOL2;ortholog
ENSG00000166224	ENSECAG00000016826	58870048	58917853	1	SGPL1	Sphingosine-1-phosphate lyase 1;SGPL1;ortholog	GO:0007283	carboxy-lyase activity	cellular amino acid metabolic process
ENSG00000129214	ENSECAG00000026870	50589067	50591869	11	SHBG	Sex hormone-binding globulin;SHBG;ortholog		carboxy-lyase activity	cellular amino acid metabolic process
ENSG00000164690	ENSECAG00000023075	106402409	106411424	4	SHH	Sonic hedgehog protein;SHH;ortholog	GO:0030539				Hedgehog signaling pathway->Hedgehog;;
ENSG00000196470	ENSECAG00000024227	1656141	1659960	3	SIAH1	E3 ubiquitin-protein ligase SIAH1;SIAH1;ortholog	GO:0007283	ubiquitin-protein ligase activity	proteolysis;ectoderm development;nervous system development		p53 pathway feedback loops 2->Seven in absentia homolog 1;;p53 pathway->Seven in absentia homolog 1;;p53 pathway feedback loops 2->Seven in absentia homolog 1;;Wnt signaling pathway->Seven in absentia homolog 1;;;;;
ENSG00000096717	ENSECAG00000013909	56341550	56365132	1	SIRT1	NAD-dependent protein deacetylase sirtuin-1;SIRT1;ortholog	GO:0007283	deacetylase activity;nucleic acid binding;chromatin binding	transcription from RNA polymerase II promoter;cellular process;regulation of transcription from RNA polymerase II promoter;chromatin organization		p53 pathway->Sirtuin;;
ENSG00000177045	ENSECAG00000015419	16232750	16235467	10	SIX5	Homeobox protein SIX5;SIX5;ortholog	GO:0007286	sequence-specific DNA binding transcription factor activity;sequence-specific DNA binding transcription factor activity	transcription from RNA polymerase II promoter;regulation of transcription from RNA polymerase II promoter
ENSG00000136603	ENSECAG00000010663	10721362	10740431	19	SKIL	Ski-like protein;SKIL;ortholog	GO:0007283	protein binding	apoptotic process;nitrogen compound metabolic process;biosynthetic process;transcription from RNA polymerase II promoter;cell communication;apoptotic process;response to endogenous stimulus;regulation of transcription from RNA polymerase II promoter	organelle;intracellular	TGF-beta signaling pathway->Co-activators or corepressors;;Gonadotropin releasing hormone receptor pathway->SKIL;;;
ENSG00000004809	ENSECAG00000008880	59974668	59990204	10	SLC22A16	Solute carrier family 22 member 16;SLC22A16;ortholog	GO:0007338	carbohydrate transmembrane transporter activity;cation transmembrane transporter activity	phosphate-containing compound metabolic process;carbohydrate metabolic process;synaptic transmission;neurotransmitter secretion;cation transport;anion transport;phosphate ion transport;extracellular transport;carbohydrate transport
ENSG00000091138	ENSECAG00000015404	7706377	7734447	4	SLC26A3	Chloride anion exchanger;SLC26A3;ortholog	GO:0048240	transmembrane transporter activity	sulfur compound metabolic process;anion transport;extracellular transport
ENSG00000225697	ENSECAG00000013120	38340095	38350032	16	SLC26A6	Solute carrier family 26 member 6;SLC26A6;ortholog	GO:0048240	transmembrane transporter activity	sulfur compound metabolic process;anion transport;extracellular transport
ENSG00000112053	ENSECAG00000000493	35958531	36021014	20	SLC26A8	Testis anion transporter 1;SLC26A8;ortholog	GO:0007283	transmembrane transporter activity	sulfur compound metabolic process;anion transport;extracellular transport
ENSG00000112759	ENSECAG00000008083	43096473	43102411	20	SLC29A1	Equilibrative nucleoside transporter 1;SLC29A1;ortholog	GO:0007283	transmembrane transporter activity	nucleobase-containing compound metabolic process;nucleobase-containing compound transport
ENSG00000136856	ENSECAG00000020011	30894435	30901630	25	SLC2A8	Solute carrier family 2, facilitated glucose transporter member 8;SLC2A8;ortholog	GO:0007141	carbohydrate transmembrane transporter activity;transmembrane transporter activity	carbohydrate metabolic process;anion transport;extracellular transport;carbohydrate transport
ENSG00000108576	ENSECAG00000017112	43855676	43876627	11	SLC6A4	Sodium-dependent serotonin transporter;SLC6A4;ortholog	GO:0042713	amino acid transmembrane transporter activity;cation transmembrane transporter activity	cellular amino acid metabolic process;synaptic transmission;neurological system process;cation transport;extracellular transport;amino acid transport		5HT4 type receptor mediated signaling pathway->5HT transporter;;5HT2 type receptor mediated signaling pathway->5HT transporter;;5HT1 type receptor mediated signaling pathway->5HT transporter;;5HT3 type receptor mediated signaling pathway->5HT transporter;;;;;
ENSG00000109062	ENSECAG00000014372	7077476	7093835	11	SLC9A3R1	Solute carrier family 9, subfamily A (NHE3, cation proton antiporter 3), member 3 regulator 1	GO:0097225
ENSG00000172139	ENSECAG00000020986	45416522	45477615	19	SLC9C1	Sodium/hydrogen exchanger 10;SLC9C1;ortholog	GO:0030317
ENSG00000173930	ENSECAG00000009100	67833629	67894432	14	SLCO4C1	Solute carrier organic anion transporter family member 4C1;SLCO4C1;ortholog	GO:0007283	transmembrane transporter activity	anion transport
ENSG00000145147	ENSECAG00000022407	103469002	103609729	3	SLIT2	Slit homolog 2 protein;SLIT2;ortholog		receptor activity	immune system process;transcription from RNA polymerase II promoter;protein phosphorylation;cellular component movement;cell-cell signaling;cell-cell adhesion;sensory perception;ectoderm development;nervous system development;regulation of transcription from RNA polymerase II promoter	extracellular region;extracellular matrix	Axon guidance mediated by Slit/Robo->Slit;;
ENSG00000164609	ENSECAG00000013696	19315261	19327429	14	SLU7	Pre-mRNA-splicing factor SLU7;SLU7;ortholog		catalytic activity;mRNA binding	RNA splicing, via transesterification reactions;mRNA splicing, via spliceosome;RNA splicing, via transesterification reactions
ENSG00000170365	ENSECAG00000022649	87081405	87125293	2	SMAD1	Mothers against decapentaplegic homolog 1;SMAD1;ortholog		sequence-specific DNA binding transcription factor activity;sequence-specific DNA binding transcription factor activity	transcription from RNA polymerase II promoter;cell-cell signaling;regulation of transcription from RNA polymerase II promoter		Wnt signaling pathway->Mothers against decapentaplegic homolog 4;;TGF-beta signaling pathway->RSmads;;Gonadotropin releasing hormone receptor pathway->SMAD1/5/8;;Gonadotropin releasing hormone receptor pathway->SMAD2-4;;;;;
ENSG00000113658	ENSECAG00000018506	39925089	39945627	14	SMAD5	Mothers against decapentaplegic homolog 5;SMAD5;ortholog		sequence-specific DNA binding transcription factor activity;sequence-specific DNA binding transcription factor activity	transcription from RNA polymerase II promoter;cell-cell signaling;regulation of transcription from RNA polymerase II promoter		Wnt signaling pathway->Mothers against decapentaplegic homolog 4;;TGF-beta signaling pathway->RSmads;;Gonadotropin releasing hormone receptor pathway->SMAD1/5/8;;Gonadotropin releasing hormone receptor pathway->SMAD2-4;;;;;
ENSG00000120693	ENSECAG00000012534	15541737	15565402	17	SMAD9	Mothers against decapentaplegic homolog 9;SMAD9;ortholog		sequence-specific DNA binding transcription factor activity;sequence-specific DNA binding transcription factor activity	transcription from RNA polymerase II promoter;cell-cell signaling;regulation of transcription from RNA polymerase II promoter		ALP23B_signaling_pathway->medea;;SCW_signaling_pathway->medea;;GBB_signaling_pathway->medea;;Wnt signaling pathway->Mothers against decapentaplegic homolog 4;;BMP_signaling_pathway-drosophila->R-Smad;;TGF-beta signaling pathway->RSmads;;Gonadotropin releasing hormone receptor pathway->SMAD1/5/8;;GBB_signaling_pathway->mothers against dpp;;MYO_signaling_pathway->medea;;Gonadotropin releasing hormo…
ENSG00000080503	ENSECAG00000024187	23865761	24034640	23	SMARCA2	Probable global transcription activator SNF2L2;SMARCA2;ortholog		DNA helicase activity;nucleic acid binding	DNA repair;DNA recombination;transcription from RNA polymerase II promoter;cellular process;regulation of transcription from RNA polymerase II promoter;chromatin organization		Wnt signaling pathway->Switched/Sucrose Non Fermentation;;
ENSG00000072501	ENSECAG00000019776	44496978	44512252	X	SMC1A	Structural maintenance of chromosomes protein 1A;SMC1A;ortholog		hydrolase activity;nucleic acid binding;chromatin binding	DNA replication;DNA repair;mitosis;meiosis;chromosome segregation;chromatin organization
ENSG00000077935	ENSECAG00000015746	41302972	41475612	28	SMC1B	structural maintenance of chromosomes 1B [Source:HGNC Symbol;Acc:11112]		hydrolase activity;nucleic acid binding;chromatin binding	DNA replication;DNA repair;mitosis;meiosis;chromosome segregation;chromatin organization
ENSG00000136824	ENSECAG00000018650	10059416	10104451	25	SMC2	Structural maintenance of chromosomes protein 2;SMC2;ortholog		hydrolase activity;nucleic acid binding;chromatin binding	DNA replication;DNA repair;mitosis;chromosome segregation;chromatin organization
ENSG00000108055	ENSECAG00000022396	20794451	20827383	1	SMC3	Structural maintenance of chromosomes protein 3;SMC3;ortholog		hydrolase activity;nucleic acid binding;chromatin binding	DNA replication;DNA repair;mitosis;meiosis;chromosome segregation;chromatin organization
ENSG00000163206	LOC102148276	44693511	44698632	5	SMCP	Sperm mitochondrial-associated cysteine-rich protein;SMCP;ortholog	GO:0030317
ENSG00000128602	ENSECAG00000004904	84010229	84026535	4	SMO	Smoothened homolog;SMO;ortholog	GO:0007283	receptor activity;protein binding	reproduction;cell communication;single-multicellular organism process;nervous system development;response to stimulus;regulation of biological process	membrane;intracellular	Hedgehog signaling pathway->Smoothened;;
ENSG00000252372	ENSECAG00000027306	61968837	61968905	2	SNORD112	Small nucleolar RNA SNORD112 [Source:RFAM;Acc:RF01169]
ENSG00000060688	ENSECAG00000006955	25279987	25311688	2	SNRNP40	U5 small nuclear ribonucleoprotein 40 kDa protein;SNRNP40;ortholog		kinase activity;hydrolase activity, acting on ester bonds;mRNA binding;protein binding;kinase inhibitor activity;kinase regulator activity	RNA splicing, via transesterification reactions;transcription from RNA polymerase II promoter;mRNA splicing, via spliceosome;RNA splicing, via transesterification reactions;ectoderm development;RNA localization;regulation of catalytic activity		mRNA splicing->U5;;
ENSG00000273173	ENSECAG00000018148	110373067	110384531	1	SNRPN	Small nuclear ribonucleoprotein-associated protein N;SNRPN;ortholog		catalytic activity;mRNA binding	RNA splicing, via transesterification reactions;mRNA splicing, via spliceosome;RNA splicing, via transesterification reactions		Gonadotropin releasing hormone receptor pathway->SNURF;;
ENSG00000142168	ENSECAG00000008958	28573192	28580388	26	SOD1	Superoxide dismutase [Cu-Zn];SOD1;ortholog	GO:0007283	oxidoreductase activity;binding;antioxidant activity	metabolic process;cellular process;response to stress	organelle;cytoplasm
ENSG00000165643	ENSECAG00000024372	38168144	38172342	25	SOHLH1	Spermatogenesis- and oogenesis-specific basic helix-loop-helix-containing protein 1;SOHLH1;ortholog	GO:0007283	oxidoreductase activity	carbohydrate metabolic process
ENSG00000120669	LOC102151108	14896199	14941371	17	SOHLH2	Spermatogenesis- and oogenesis-specific basic helix-loop-helix-containing protein 2;SOHLH2;ortholog	GO:0007283
ENSG00000140263	ENSECAG00000005266	144347445	144388526	1	SORD	Sorbitol dehydrogenase	GO:0030317
ENSG00000129194	ENSECAG00000007026	50559424	50560927	11	SOX15	Protein SOX-15;SOX15;ortholog	GO:0008584	sequence-specific DNA binding transcription factor activity;sequence-specific DNA binding transcription factor activity	transcription from RNA polymerase II promoter;regulation of transcription from RNA polymerase II promoter
ENSG00000164736	ENSECAG00000009206	29028747	29030864	9	SOX17	Transcription factor SOX-17;SOX17;ortholog	GO:0007283	sequence-specific DNA binding transcription factor activity;sequence-specific DNA binding transcription factor activity	transcription from RNA polymerase II promoter;regulation of transcription from RNA polymerase II promoter
ENSG00000181449	ENSECAG00000010653	20358019	20359070	19	SOX2	Transcription factor SOX-2;SOX2;ortholog	GO:0030539	sequence-specific DNA binding transcription factor activity;sequence-specific DNA binding transcription factor activity	transcription from RNA polymerase II promoter;regulation of transcription from RNA polymerase II promoter
ENSG00000134595	LOC100147376	111834020	111836036	X	SOX3	Transcription factor SOX-3;SOX3;ortholog	GO:0048515	sequence-specific DNA binding transcription factor activity;sequence-specific DNA binding transcription factor activity	transcription from RNA polymerase II promoter;regulation of transcription from RNA polymerase II promoter
ENSG00000039600	ENSECAG00000016620	21617459	21654150	14	SOX30	Transcription factor SOX-30;SOX30;ortholog	GO:0007283	sequence-specific DNA binding transcription factor activity;sequence-specific DNA binding transcription factor activity	transcription from RNA polymerase II promoter;regulation of transcription from RNA polymerase II promoter
ENSG00000005513	ENSECAG00000016320	41701252	41704394	13	SOX8	Transcription factor SOX-8;SOX8;ortholog	GO:0008584	sequence-specific DNA binding transcription factor activity;sequence-specific DNA binding transcription factor activity	transcription from RNA polymerase II promoter;regulation of transcription from RNA polymerase II promoter
ENSG00000125398	ENSECAG00000022037	9236510	9240091	11	SOX9	Transcription factor SOX-9;SOX9;ortholog	GO:0007283	sequence-specific DNA binding transcription factor activity;sequence-specific DNA binding transcription factor activity	transcription from RNA polymerase II promoter;regulation of transcription from RNA polymerase II promoter
ENSG00000167182	ENSECAG00000012859	24076576	24088074	11	SP2	Transcription factor Sp2;SP2;ortholog		transcription cofactor activity;sequence-specific DNA binding transcription factor activity;sequence-specific DNA binding transcription factor activity;protein binding	immune system process;transcription from RNA polymerase II promoter
ENSG00000172845	ENSECAG00000013930	52740857	52786782	18	SP3	Transcription factor Sp3;SP3;ortholog
ENSG00000064199	ENSECAG00000020689	33256379	33267160	7	SPA17	Sperm surface protein Sp17;SPA17;ortholog	GO:0007283
ENSG00000118434	ENSECAG00000010794	40716056	40731936	10	SPACA1	Sperm acrosome membrane-associated protein 1;SPACA1;ortholog	GO:0007283
ENSG00000141316	ENSECAG00000005842	39667637	39671818	11	SPACA3	Sperm acrosome membrane-associated protein 3;SPACA3;ortholog	GO:0002080
ENSG00000177202	ENSECAG00000005603	18647906	18648286	10	SPACA4	Sperm acrosome membrane-associated protein 4;SPACA4;ortholog	GO:0001669
ENSG00000171489	ENSECAG00000022175	38988302	38990682	X	SPACA5B	sperm acrosome associated 5
ENSG00000153498	LOC102148643	79311446	79343997	17	SPACA7	sperm acrosome associated 7; SPACA7;ortholog	GO:0001669
ENSG00000104450	ENSECAG00000022600	46008229	46080333	9	SPAG1	Sperm-associated antigen 1;SPAG1;ortholog	GO:0007338		immune system process;protein folding;response to stress
ENSG00000178287	ENSECAG00000005845	33317878	33322552	27	SPAG11B	Sperm-associated antigen 11B;SPAG11B;ortholog	GO:0007283	structural constituent of cytoskeleton;microtubule binding	mitosis	microtubule;cytoskeleton;intracellular
ENSG00000144451	ENSECAG00000000274	3796222	4460726	6	SPAG16	Sperm-associated antigen 16 protein;SPAG16;ortholog	GO:0007283	structural constituent of cytoskeleton	cellular component movement	microtubule;cytoskeleton;intracellular
ENSG00000061656	ENSECAG00000021900	26331699	26336285	22	SPAG4	Sperm-associated antigen 4 protein;SPAG4;ortholog		structural constituent of cytoskeleton;microtubule binding	mitosis	microtubule;cytoskeleton;intracellular
ENSG00000077327	ENSECAG00000012645	13794242	13840769	29	SPAG6	Sperm-associated antigen 6;SPAG6;ortholog		structural constituent of cytoskeleton	cellular component movement	microtubule;cytoskeleton;intracellular
ENSG00000137098	LOC100067719	1042021	1048010	25	SPAG8	Sperm-associated antigen 8;SPAG8;ortholog
ENSG00000008294	ENSECAG00000015256	26548602	26641151	11	SPAG9	C-Jun-amino-terminal kinase-interacting protein 4;SPAG9;ortholog		kinase activity;protein binding;kinase regulator activity	metabolic process;cell communication;transport;regulation of catalytic activity
ENSG00000155761	ENSECAG00000024156	51016835	51183375	5	SPAG17	Sperm associated antigen 17	GO:0036126
ENSG00000061656	ENSECAG00000021900	26331699	26336285	22	SPAG4	Sperm associated antigen 4	GO:0007283
ENSG00000077327	ENSECAG00000012645	13794242	13840769	29	SPAG6	Sperm associated antigen 6	GO:0007286
ENSG00000137098	LOC100067719	1042021	1048010	25	SPAG8	Sperm associated antigen 8	GO:0001669
ENSG00000008294	ENSECAG00000015256	26548602	26641151	11	SPAG9	Sperm associated antigen 9	GO:0007283
ENSG00000106304	ENSECAG00000006212	79904854	79912973	4	SPAM1	Hyaluronidase PH-20;SPAM1;ortholog	GO:0035036	hydrolase activity, hydrolyzing N-glycosyl compounds;receptor activity	polysaccharide metabolic process;cellular process;cell adhesion
ENSG00000198021	N/A	N/A	N/A	N/A	SPANXA1	Sperm protein associated with the nucleus, X-linked, family member A1	GO:0007283
ENSG00000203926	N/A	N/A	N/A	N/A	SPANXA2	SPANX family, member A2	GO:0007283
ENSG00000235604	N/A	N/A	N/A	N/A	SPANXB1	SPANX family, member B1	GO:0007286
ENSG00000227234	N/A	N/A	N/A	N/A	SPANXB2	SPANX family, member B2	GO:0007286
ENSG00000122432	ENSECAG00000016351	79186712	79222754	5	SPATA1	spermatogenesis associated 1
ENSG00000182957	ENSECAG00000016372	4573937	4629149	17	SPATA13	Spermatogenesis-associated protein 13;SPATA13;ortholog		catalytic activity;receptor binding;small GTPase regulator activity;guanyl-nucleotide exchange factor activity	B cell mediated immunity;metabolic process;cell communication;neurological system process;cellular defense response;regulation of catalytic activity
ENSG00000144962	ENSECAG00000012480	12950138	13149118	19	SPATA16	Spermatogenesis-associated protein 16;SPATA16;ortholog	GO:0007283		protein folding;response to stress
ENSG00000162814	ENSECAG00000012722	14447183	14644170	30	SPATA17	Spermatogenesis-associated protein 17;SPATA17;ortholog
ENSG00000163071	ENSECAG00000017782	79791441	79833557	3	SPATA18	Mitochondria-eating protein;SPATA18;ortholog
ENSG00000166118	ENSECAG00000026872	42023923	42028408	7	SPATA19	Spermatogenesis-associated protein 19, mitochondrial;SPATA19;ortholog	GO:0007283
ENSG00000158480	ENSECAG00000007234	38074007	38076710	22	SPATA2	Spermatogenesis-associated protein 2;SPATA2;ortholog	GO:0007283		spermatogenesis
ENSG00000006282	ENSECAG00000008281	26198578	26205775	11	SPATA20	Spermatogenesis-associated protein 20;SPATA20;ortholog	GO:0007283
ENSG00000187144	ENSECAG00000014717	36655171	36708349	2	SPATA21	Spermatogenesis-associated protein 21;SPATA21;ortholog		catalytic activity;calcium ion binding;receptor binding;calmodulin binding;enzyme regulator activity	metabolic process;cell cycle;cell communication;cation transport;regulation of catalytic activity
ENSG00000141255	ENSECAG00000021504	47063431	47079134	11	SPATA22	Spermatogenesis-associated protein 22;SPATA22;ortholog	GO:0009566
ENSG00000170469	ENSECAG00000020376	37273610	37278933	14	SPATA24	Spermatogenesis-associated protein 24;SPATA24;ortholog	GO:0007283
ENSG00000149634	ENSECAG00000001734	34847813	34848903	22	SPATA25	Spermatogenesis-associated protein 25;SPATA25;ortholog	GO:0007283
ENSG00000158792	ENSECAG00000012197	36077408	36080292	3	SPATA2L	Spermatogenesis-associated protein 2-like protein;SPATA2L;ortholog			spermatogenesis
ENSG00000173699	ENSECAG00000006548	18406561	18413114	6	SPATA3	Spermatogenesis-associated protein 3;SPATA3;ortholog			apoptotic process;apoptotic process
ENSG00000204849	N/A	N/A	N/A	N/A	SPATA31A1	SPATA31 subfamily A, member 1	GO:0007283
ENSG00000204848	N/A	N/A	N/A	N/A	SPATA31A2	SPATA31 subfamily A, member 2	GO:0007283
ENSG00000147926	N/A	N/A	N/A	N/A	SPATA31A3	SPATA31 subfamily A, member 3	GO:0007283
ENSG00000234214	N/A	N/A	N/A	N/A	SPATA31A4	SPATA31 subfamily A, member 4	GO:0007283
ENSG00000233788	N/A	N/A	N/A	N/A	SPATA31A5	SPATA31 subfamily A, member 5	GO:0007283
ENSG00000185775	LOC100066393	255894	261805		SPATA31A6	Spermatogenesis-associated protein 31A6;SPATA31A6;ortholog	GO:0007283
ENSG00000234734	N/A	N/A	N/A	N/A	SPATA31A7	SPATA31 subfamily A, member 7	GO:0007283	protein metabolic process;intracellular protein transport;exocytosis
ENSG00000214929	LOC102150961	4323637	4325193	25	SPATA31D1	Spermatogenesis-associated protein 31D1;SPATA31D1;ortholog	GO:0007283		protein metabolic process;intracellular protein transport;exocytosis
ENSG00000177992	ENSECAG00000017439	4323637	4325193	25	SPATA31E1	Spermatogenesis-associated protein 31E1;SPATA31E1;ortholog	GO:0007283		protein metabolic process;intracellular protein transport;exocytosis
ENSG00000184361	ENSECAG00000021336	18504069	18507082	11	SPATA32	Spermatogenesis-associated protein 32;SPATA32;ortholog	GO:0007283
ENSG00000167523	ENSECAG00000000880	36065950	36066159	3	SPATA33	Spermatogenesis-associated protein 33;SPATA33;ortholog
ENSG00000150628	ENSECAG00000000143	32406579	32417601	27	SPATA4	Spermatogenesis-associated protein 4;SPATA4;ortholog
ENSG00000145375	ENSECAG00000014176	104958084	105261926	2	SPATA5	Spermatogenesis-associated protein 5;SPATA5;ortholog
ENSG00000171763	ENSECAG00000012436	144027233	144042455	1	SPATA5L1	Spermatogenesis-associated protein 5-like protein 1;SPATA5L1;ortholog	GO:0007283
ENSG00000132122	ENSECAG00000000158	10283236	10404606	2	SPATA6	Spermatogenesis-associated protein 6;SPATA6;ortholog
ENSG00000106686	ENSECAG00000021902	26152122	26190190	23	SPATA6L	Spermatogenesis associated 6-like protein;SPATA6L;ortholog	GO:0007283
ENSG00000042317	ENSECAG00000010675	32129321	32154572	24	SPATA7	Spermatogenesis-associated protein 7;SPATA7;ortholog
ENSG00000145757	ENSECAG00000024733	73019873	73043311	14	SPATA9	Spermatogenesis-associated protein 9;SPATA9;ortholog
ENSG00000186583	ENSECAG00000009731	82595374	82616980	9	SPATC1	Speriolin;SPATC1;ortholog	GO:0007283
ENSG00000160284	ENSECAG00000006870	41245642	41261031	26	SPATC1L	Speriolin-like protein;SPATC1L;ortholog
ENSG00000249481	ENSECAG00000008795	43204803	43229366	20	SPATS1	Spermatogenesis-associated serine-rich protein 1;SPATS1;ortholog
ENSG00000123352	ENSECAG00000005508	67173238	67239038	6	SPATS2	Spermatogenesis-associated serine-rich protein 2;SPATS2;ortholog
ENSG00000196141	ENSECAG00000018564	75181363	75245112	18	SPATS2L	SPATS2-like protein;SPATS2L;ortholog
ENSG00000163806	ENSECAG00000003130	11084047	11084307	17	SPDYA	Speedy protein A;SPDYA;ortholog
ENSG00000152582	ENSECAG00000011898	29458156	29631563	21	SPEF2	Sperm flagellar protein 2;SPEF2;ortholog	GO:0007140
ENSG00000181323	ENSECAG00000017387	50403867	50405112	11	SPEM1	Spermatid maturation protein 1;SPEM1;ortholog	GO:0007283
ENSG00000258484	LOC100064996	123992099	123993303	1	SPESP1	Sperm equatorial segment protein 1;SPESP1;ortholog	GO:0007283	protein kinase activity	protein phosphorylation	cytoplasm	p53 pathway by glucose deprivation->Serine/threonine protein kinase 11;;
ENSG00000106723	ENSECAG00000024933	53620815	53626610	23	SPIN1	Spindlin-1;SPIN1;ortholog	GO:0007340	structural constituent of cytoskeleton;microtubule binding	mitosis	microtubule;cytoskeleton;intracellular
ENSG00000147059	ENSECAG00000003180	43536477	-43537253	X	SPIN2A	Spindlin-2A;SPIN2A;ortholog		peptidase activity;protein binding;serine-type endopeptidase inhibitor activity	proteolysis;regulation of catalytic activity
ENSG00000186787	ENSECAG00000003180	43536477	-43537253	X	SPIN2B	Spindlin-2B;SPIN2B;ortholog		peptidase activity;protein binding;serine-type endopeptidase inhibitor activity	proteolysis;regulation of catalytic activity
ENSG00000204271	ENSECAG00000003422	43547633	43548409	X	SPIN3	Spindlin-3;SPIN3;ortholog		peptidase activity;protein binding;serine-type endopeptidase inhibitor activity	proteolysis;regulation of catalytic activity
ENSG00000186767	LOC100070371	45735659	45736372	X	SPIN4	Spindlin-4;SPIN4;ortholog		structural constituent of cytoskeleton	nucleobase-containing compound metabolic process;cell cycle;RNA localization	actin cytoskeleton;intracellular
ENSG00000164266	ENSECAG00000003735	30173048	30178093	14	SPINK1	Pancreatic secretory trypsin inhibitor;SPINK1;ortholog		structural constituent of cytoskeleton	nucleobase-containing compound metabolic process;cell cycle;RNA localization	actin cytoskeleton;intracellular
ENSG00000214510	ENSECAG00000012590	37663336	37762624	8	SPINK13	Serine protease inhibitor Kazal-type 13;SPINK13;ortholog	GO:0060046	double-stranded DNA binding	DNA recombination;cell cycle
ENSG00000128040	LOC102147605	36201219	36220872	3	SPINK2	Serine protease inhibitor Kazal-type 2;SPINK2;ortholog		structural constituent of cytoskeleton;actin binding	cellular component movement;cellular component morphogenesis;cellular component organization	actin cytoskeleton;intracellular
ENSG00000134278	ENSECAG00000017253	37663336	37762624	8	SPIRE1	Protein spire homolog 1;SPIRE1;ortholog	GO:0001669	non-membrane spanning protein tyrosine kinase activity	apoptotic process;protein phosphorylation;cell-cell signaling;cell proliferation;cell adhesion;apoptotic process;cell differentiation	cytoplasm	Gonadotropin releasing hormone receptor pathway->SRC;;Integrin signalling pathway->Src tyrosine kinase;;Parkinson disease->Src tyrosine kinase;;Angiogenesis->Src tyrosine kinase;;Cadherin signaling pathway->Src tyrosine kinase;;;;;;
ENSG00000204991	ENSECAG00000011856	36201219	36220872	3	SPIRE2	Protein spire homolog 2;SPIRE2;ortholog		oxidoreductase activity	metabolic process;cellular process
ENSG00000054796	ENSECAG00000012964	43910338	43923331	22	SPO11	Meiotic recombination protein SPO11;SPO11;ortholog		protein kinase activity	immune system process;protein phosphorylation;cellular component movement;mitosis;cell communication;response to stress
ENSG00000160460	ENSECAG00000009505	10888552	10947890	10	SPTBN4	Spectrin beta chain, non-erythrocytic 4;SPTBN4;ortholog	GO:0007283	mRNA binding	mRNA processing
ENSG00000197122	ENSECAG00000012072	27732047	27748701	22	SRC	Proto-oncogene tyrosine-protein kinase Src;SRC;ortholog	GO:0009566	catalytic activity;mRNA binding	RNA splicing, via transesterification reactions;mRNA splicing, via spliceosome;RNA splicing, via transesterification reactions
ENSG00000145545	ENSECAG00000012520	52367330	52432034	21	SRD5A1	3-oxo-5-alpha-steroid 4-dehydrogenase 1;SRD5A1;ortholog		catalytic activity;mRNA binding	RNA splicing, via transesterification reactions;mRNA splicing, via spliceosome;RNA splicing, via transesterification reactions
ENSG00000096063	ENSECAG00000014213	35848788	35881283	20	SRPK1	SRSF protein kinase 1;SRPK1;ortholog		sequence-specific DNA binding transcription factor activity;sequence-specific DNA binding transcription factor activity	transcription from RNA polymerase II promoter;regulation of transcription from RNA polymerase II promoter
ENSG00000133226	ENSECAG00000026981	30471563	30497766	2	SRRM1	Serine/arginine repetitive matrix protein 1;SRRM1;ortholog		G-protein coupled receptor activity	cell communication;sensory perception		Heterotrimeric G-protein signaling pathway-Gi alpha and Gs alpha mediated pathway->Gi protein coupled receptor;;Heterotrimeric G-protein signaling pathway-Gq alpha and Go alpha mediated pathway->Go-protein coupled receptor;;;
ENSG00000188529	ENSECAG00000023709	31046999	31053543	2	SRSF10	Serine/arginine-rich splicing factor 10;SRSF10;ortholog		G-protein coupled receptor activity	cell communication;sensory perception		Heterotrimeric G-protein signaling pathway-Gi alpha and Gs alpha mediated pathway->Gi protein coupled receptor;;Heterotrimeric G-protein signaling pathway-Gq alpha and Go alpha mediated pathway->Go-protein coupled receptor;;;
ENSG00000116350	ENSECAG00000021350	27062746	27071510	2	SRSF4	Serine/arginine-rich splicing factor 4;SRSF4;ortholog		G-protein coupled receptor activity	cell communication;sensory perception		Heterotrimeric G-protein signaling pathway-Gi alpha and Gs alpha mediated pathway->Gi protein coupled receptor;;Heterotrimeric G-protein signaling pathway-Gq alpha and Go alpha mediated pathway->Go-protein coupled receptor;;;
ENSG00000184895	ENSECAG00000006516	111835434	111835598	X	SRY	Sex-determining region Y protein;SRY;ortholog		nucleic acid binding;chromatin binding	mitosis;chromosome segregation
ENSG00000139874	ENSECAG00000004716	174420206	174421378	1	SSTR1	Somatostatin receptor type 1;SSTR1;ortholog	GO:0030238	nucleic acid binding;chromatin binding	mitosis;chromosome segregation
ENSG00000180616	ENSECAG00000021481	8431068	8436938	11	SSTR2	Somatostatin receptor type 2;SSTR2;ortholog	GO:0007283	nucleic acid binding;chromatin binding	mitosis;chromosome segregation
ENSG00000183473	ENSECAG00000006895	34522826	34524076	28	SSTR3	Somatostatin receptor type 3;SSTR3;ortholog	GO:0007283		female gamete generation;lipid metabolic process
ENSG00000118007	ENSECAG00000023374	71445336	71699192	16	STAG1	Cohesin subunit SA-2;STAG2;ortholog	GO:0007283	sequence-specific DNA binding transcription factor activity;sequence-specific DNA binding transcription factor activity	immune response;apoptotic process;transcription from RNA polymerase II promoter;cell communication;mesoderm development;apoptotic process;hemopoiesis;cellular defense response;regulation of transcription from RNA polymerase II promoter;negative regulation of apoptotic process		Ras Pathway->Signal transducers and activators of transcription;;Angiogenesis->Signal transducers and activators of transcription 3;;Interleukin signaling pathway->Signal transducers and activators of transcription;;JAK/STAT signaling pathway->Signal transducers and activators of transcription;;Gonadotropin releasing hormone receptor pathway->STAT3;;Inflammation mediated by chemokine and cytokine…
ENSG00000101972	ENSECAG00000020917	98442046	98547373	X	STAG2	stromal antigen 1 [Source:HGNC Symbol;Acc:11354]		sequence-specific DNA binding transcription factor activity;sequence-specific DNA binding transcription factor activity	immune response;apoptotic process;transcription from RNA polymerase II promoter;cell communication;mesoderm development;apoptotic process;hemopoiesis;cellular defense response;regulation of transcription from RNA polymerase II promoter;negative regulation of apoptotic process		Interleukin signaling pathway->Signal transducers and activators of transcription;;JAK/STAT signaling pathway->Signal transducers and activators of transcription;;EGF receptor signaling pathway->Signal transducers and activators of transcription;;PDGF signaling pathway->Signal transducers and activators of transcription;;;;;
ENSG00000066923	ENSECAG00000012736	8365528	8390178	13	STAG3	Cohesin subunit SA-3;STAG3;ortholog		sequence-specific DNA binding transcription factor activity;sequence-specific DNA binding transcription factor activity	immune response;apoptotic process;transcription from RNA polymerase II promoter;cell communication;mesoderm development;apoptotic process;hemopoiesis;cellular defense response;regulation of transcription from RNA polymerase II promoter;negative regulation of apoptotic process		Interleukin signaling pathway->Signal transducers and activators of transcription;;JAK/STAT signaling pathway->Signal transducers and activators of transcription;;EGF receptor signaling pathway->Signal transducers and activators of transcription;;PDGF signaling pathway->Signal transducers and activators of transcription;;;;;
ENSG00000147465	ENSECAG00000012746	7584405	7592515	27	STAR	Steroidogenic acute regulatory protein, mitochondrial;STAR;ortholog		transferase activity;hormone activity	phosphate-containing compound metabolic process;cell communication;cellular calcium ion homeostasis;regulation of phosphate metabolic process
ENSG00000168610	ENSECAG00000016439	20610215	20637153	11	STAT3	Signal transducer and activator of transcription 3;STAT3;ortholog	GO:0008584	hormone activity	phosphate-containing compound metabolic process;cell communication;cellular calcium ion homeostasis;regulation of phosphate metabolic process
ENSG00000126561	ENSECAG00000012328	20641425	20659599	11	STAT5A	Signal transducer and activator of transcription 5A;STAT5A;ortholog	GO:0019953	transcription cofactor activity;sequence-specific DNA binding transcription factor activity;sequence-specific DNA binding transcription factor activity;protein binding	transcription from RNA polymerase II promoter
ENSG00000173757	ENSECAG00000007847	20704100	20726070	11	STAT5B	Signal transducer and activator of transcription 5B;STAT5B;ortholog
ENSG00000159167	ENSECAG00000013731	52523828	52535442	2	STC1	Stanniocalcin-1;STC1;ortholog
ENSG00000113739	ENSECAG00000022263	8227398	8238576	14	STC2	Stanniocalcin-2;STC2;ortholog
ENSG00000118046	ENSECAG00000014809	268486	285857	7	STK11	Serine/threonine-protein kinase 31;STK31;ortholog
ENSG00000196335	ENSECAG00000021842	55255513	55371208	4	STK31	Serine/threonine kinase 11	GO:0007286	structural constituent of cytoskeleton;microtubule binding	mitosis	microtubule;cytoskeleton;intracellular
ENSG00000173320	ENSECAG00000012786	25905254	26004071	27	STOX2	Storkhead-box protein 2;STOX2;ortholog		kinase activity;hydrolase activity;deaminase activity;DNA binding;RNA binding;protein binding;kinase activator activity;kinase regulator activity	spermatogenesis;response to interferon-gamma;apoptotic process;purine nucleobase metabolic process;protein metabolic process;cell cycle;neurological system process;anterior/posterior axis specification;anterior/posterior axis specification;apoptotic process;response to stimulus;RNA localization;regulation of catalytic activity
ENSG00000169689	ENSECAG00000017882	1140286	1235597	11	STRA13	Centromere protein X;STRA13;ortholog			cellular process;cell adhesion	extracellular region;extracellular matrix
ENSG00000137868	ENSECAG00000016969	119480771	119502632	1	STRA6	Stimulated by retinoic acid gene 6 protein homolog;STRA6;ortholog		hydrolase activity	sulfur compound metabolic process;phospholipid metabolic process;polysaccharide metabolic process;phospholipid metabolic process
ENSG00000146857	ENSECAG00000014454	89031264	89053799	4	STRA8	Stimulated by retinoic acid gene 8 protein homolog;STRA8;ortholog		protein binding	cellular process;protein transport;vesicle-mediated transport;protein localization	membrane;protein complex;cytoplasm	Muscarinic acetylcholine receptor 2 and 4 signaling pathway->N-ethylmaleimide-sensitive factor attachment protein receptor;;Synaptic_vesicle_trafficking->Syntaxin 1/2;;Nicotinic acetylcholine receptor signaling pathway->N-ethylmaleimide-sensitive factor attachment protein receptor;;;;
ENSG00000165209	ENSECAG00000008465	27334268	27388386	25	STRBP	Spermatid perinuclear RNA-binding protein;STRBP;ortholog	GO:0007283	phosphoprotein phosphatase activity;phosphoprotein phosphatase activity	phosphate-containing compound metabolic process;cellular protein modification process;cellular process
ENSG00000242866	ENSECAG00000009715	145355726	145371508	1	STRC	Stereocilin;STRC;ortholog	GO:0007286	transferase activity	sulfur compound metabolic process
ENSG00000101846	ENSECAG00000009398	3816401	3925552	X	STS	Steryl-sulfatase;STS;ortholog		structural constituent of cytoskeleton;microtubule binding	mitosis	microtubule;cytoskeleton;intracellular
ENSG00000111450	ENSECAG00000014615	28106358	28140326	8	STX2	Syntaxin-2;STX2;ortholog		structural constituent of cytoskeleton;microtubule binding	mitosis	microtubule;cytoskeleton;intracellular
ENSG00000198252	LOC100054839	1337938	1356685	24	STYX	Serine/threonine/tyrosine-interacting protein;STYX;ortholog	GO:0007340	methyltransferase activity;DNA binding	nucleobase-containing compound metabolic process;cellular process;chromatin organization
ENSG00000109193	ENSECAG00000017499	65035111	65053037	3	SULT1E1	Estrogen sulfotransferase;SULT1E1;ortholog	GO:0007283	methyltransferase activity;DNA binding	nucleobase-containing compound metabolic process;cellular process;chromatin organization
ENSG00000164828	ENSECAG00000017201	6179912	6216013	13	SUN1	SUN domain-containing protein 1;SUN1;ortholog			synaptic transmission;neurotransmitter secretion
ENSG00000167098	ENSECAG00000018621	23738699	23755121	22	SUN5	SUN domain-containing protein 5;SUN5;ortholog	GO:0002080	methyltransferase activity;DNA binding	nucleobase-containing compound metabolic process;cellular process;chromatin organization		Synaptic_vesicle_trafficking->Synaptotagmin;;
ENSG00000101945	ENSECAG00000015438	39267719	39275956	X	SUV39H1	Histone-lysine N-methyltransferase SUV39H1;SUV39H1;ortholog	GO:0007283		synaptic transmission;neurotransmitter secretion;intracellular protein transport;synaptic vesicle exocytosis
ENSG00000152455	ENSECAG00000016965	20101629	20119641	29	SUV39H2	Histone-lysine N-methyltransferase SUV39H2;SUV39H2;ortholog
ENSG00000185518	ENSECAG00000015389	97635938	97705008	1	SV2B	Synaptic vesicle glycoprotein 2B;SV2B;ortholog	GO:0007140	G-protein coupled receptor activity	immune system process;cell communication;muscle contraction;sensory perception;response to stress
ENSG00000171772	ENSECAG00000012421	11193	15975	1	SYCE1	Synaptonemal complex central element protein 1;SYCE1;ortholog	GO:0001669	nucleic acid binding;chromatin binding	nucleobase-containing compound metabolic process;cytokinesis;mitosis;chromatin organization
ENSG00000205078	ENSECAG00000026996	25675996	25681658	3	SYCE1L	Synaptonemal complex central element protein 1-like;SYCE1L;ortholog
ENSG00000161860	ENSECAG00000012408	45507235	45509594	7	SYCE2	Synaptonemal complex central element protein 2;SYCE2;ortholog			meiosis		Synaptic_vesicle_trafficking->Synaptotagmin;;
ENSG00000217442	ENSECAG00000012778	45999717	46011906	28	SYCE3	Synaptonemal complex central element protein 3;SYCE3;ortholog			synaptic transmission;neurotransmitter secretion;intracellular protein transport;synaptic vesicle exocytosis		Synaptic_vesicle_trafficking->Synaptotagmin;;
ENSG00000198765	ENSECAG00000013010	53848137	53933674	5	SYCP1	Synaptonemal complex protein 1;SYCP1;ortholog	GO:0007283		synaptic transmission;neurotransmitter secretion;intracellular protein transport;synaptic vesicle exocytosis		Wnt signaling pathway->Wnt Target Genes;;
ENSG00000196074	ENSECAG00000016085	46165413	46217267	22	SYCP2	Synaptonemal complex protein 2;SYCP2;ortholog	GO:0007283	sequence-specific DNA binding transcription factor activity;sequence-specific DNA binding transcription factor activity	transcription from RNA polymerase II promoter;mesoderm development;nervous system development;regulation of transcription from RNA polymerase II promoter
ENSG00000139351	ENSECAG00000023735	25600800	25611037	28	SYCP3	Synaptonemal complex protein 3;SYCP3;ortholog	GO:0009566	neuropeptide hormone activity	immune response;cell-cell signaling;muscle contraction;blood circulation;response to stimulus;regulation of vasoconstriction
ENSG00000134207	ENSECAG00000010444	54529835	54587478	5	SYT6	Synaptotagmin-6;SYT6;ortholog		neuropeptide hormone activity	cell communication;muscle contraction;blood circulation;neurological system process
ENSG00000149043	ENSECAG00000015509	44527	45274	Un0104	SYT8	Synaptotagmin-8;SYT8;ortholog	GO:0007340	sequence-specific DNA binding transcription factor activity;protein kinase activity;acetyltransferase activity;nuclease activity;sequence-specific DNA binding transcription factor activity	phosphate-containing compound metabolic process;transcription from RNA polymerase II promoter;protein phosphorylation;cell cycle;regulation of transcription from RNA polymerase II promoter		Huntington disease->TPB assoaciate factor;;Transcription regulation by bZIP transcription factor->TBP-associated factors;;General transcription regulation->TBP-associated factors;;;;
ENSG00000164458	ENSECAG00000007994	6884739	6893405	31	T	Brachyury protein;T;ortholog	GO:0001669
ENSG00000006128	ENSECAG00000002538	40712423	40720540	4	TAC1	Protachykinin-1;TAC1;ortholog		sequence-specific DNA binding transcription factor activity;sequence-specific DNA binding transcription factor activity	transcription from RNA polymerase II promoter;regulation of transcription from RNA polymerase II promoter
ENSG00000166863	LOC100052673	74690523	74697375	6	TAC3	Tachykinin-3;TAC3;ortholog
ENSG00000115353	ENSECAG00000017150	27972112	28122537	15	TACR1	Transcription initiation factor TFIID subunit 1-like;TAF1L;ortholog		hydrolase activity;protein binding;small GTPase regulator activity	metabolic process;cellular process;intracellular protein transport;exocytosis;regulation of catalytic activity;cellular component organization
ENSG00000122728	ENSECAG00000006365	53219517	53289686	X	TAF1L	Tachykinin receptor 1	GO:0042713	sequence-specific DNA binding transcription factor activity;sequence-specific DNA binding transcription factor activity	transcription from RNA polymerase II promoter		General transcription by RNA polymerase I->SL1;;Transcription regulation by bZIP transcription factor->Tata binding protein;;General transcription regulation->Tata binding protein;;General transcription by RNA polymerase I->Tata binding protein;;;;;
ENSG00000130699	ENSECAG00000023048	47598302	48005939	22	TAF4	Transcription initiation factor TFIID subunit 4;TAF4;ortholog	GO:0007140	sequence-specific DNA binding transcription factor activity;sequence-specific DNA binding transcription factor activity	transcription from RNA polymerase II promoter		Transcription regulation by bZIP transcription factor->Tata binding protein;;Huntington disease->Tata binding protein;;General transcription by RNA polymerase I->Tata binding protein;;;;
ENSG00000102387	ENSECAG00000014171	79678121	79691370	X	TAF7L	Transcription initiation factor TFIID subunit 7-like;TAF7L;ortholog		sequence-specific DNA binding transcription factor activity;sequence-specific DNA binding transcription factor activity	transcription from RNA polymerase II promoter		General transcription by RNA polymerase I->SL1;;Transcription regulation by bZIP transcription factor->Tata binding protein;;General transcription regulation->Tata binding protein;;General transcription by RNA polymerase I->Tata binding protein;;;;;
ENSG00000166220	ENSECAG00000014630	119695676	119707890	1	TBATA	Protein TBATA;TBATA;ortholog	GO:0007283	sequence-specific DNA binding transcription factor activity;sequence-specific DNA binding transcription factor activity	transcription from RNA polymerase II promoter;mesoderm development;regulation of transcription from RNA polymerase II promoter
ENSG00000167139	ENSECAG00000024937	53247056	53296740	16	TBC1D21	TBC1 domain family member 21;TBC1D21;ortholog	GO:0007283
ENSG00000112592	ENSECAG00000008516	10270757	10291470	31	TBP	TATA-box-binding protein;TBP;ortholog	GO:0001669	nucleic acid binding transcription factor activity;DNA binding;protein binding	nitrogen compound metabolic process;biosynthetic process;transcription from RNA polymerase II promoter;cell communication;single-multicellular organism process;cell differentiation;nervous system development;response to stimulus;regulation of nucleobase-containing compound metabolic process	protein complex;nucleus;intracellular	Wnt signaling pathway->T-Cell Transcription Factor;;Angiogenesis->T-Cell Transcription Factor;;Alzheimer disease-presenilin pathway->T-cell factor/lymphoid enhancer factor;;Wnt signaling pathway->Wnt Target Genes;;Gonadotropin releasing hormone receptor pathway->TCF;;;;;;
ENSG00000028839	ENSECAG00000019486	79972735	80173899	10	TBPL1	TATA box-binding protein-like protein 1;TBPL1;ortholog	GO:0007283	nucleic acid binding transcription factor activity;DNA binding;protein binding	nitrogen compound metabolic process;biosynthetic process;transcription from RNA polymerase II promoter;cell communication;single-multicellular organism process;cell differentiation;nervous system development;response to stimulus;regulation of nucleobase-containing compound metabolic process	protein complex;nucleus;intracellular	Wnt signaling pathway->T-Cell Transcription Factor;;Angiogenesis->T-Cell Transcription Factor;;Alzheimer disease-presenilin pathway->T-cell factor/lymphoid enhancer factor;;Wnt signaling pathway->Wnt Target Genes;;Cadherin signaling pathway->T-cell factor/lymphoid enhancer factor;;;;;;
ENSG00000135111	ENSECAG00000012861	18209492	18218248	8	TBX3	T-box transcription factor TBX3;TBX3;ortholog	GO:0001675
ENSG00000006638	N/A	N/A	N/A	N/A	TBXA2R	Thromboxane A2 receptor	GO:0001669	nuclease activity;nucleic acid binding	nucleobase-containing compound metabolic process
ENSG00000118526	ENSECAG00000019197	79907002	79909761	10	TCF21	Transcription factor 21;TCF21;ortholog	GO:0030539		protein folding;protein complex assembly;protein complex biogenesis
ENSG00000081059	ENSECAG00000008098	41597768	41629147	14	TCF7	Transcription factor 7;TCF7;ortholog		receptor activity	spermatogenesis
ENSG00000148737	ENSECAG00000024121	18534332	18725311	1	TCF7L2	Transcription factor 7-like 2;TCF7L2;ortholog		nuclease activity;nucleic acid binding	nucleobase-containing compound metabolic process
ENSG00000101190	ENSECAG00000004464	48701310	48703744	22	TCFL5	Transcription factor-like 5 protein;TCFL5;ortholog		RNA helicase activity;translation initiation factor activity;translation initiation factor activity;translation initiation factor activity	nucleobase-containing compound metabolic process;translation;regulation of translation
ENSG00000120438	ENSECAG00000017953	2122903	2132458	31	TCP1	T-complex protein 1 subunit alpha;TCP1;ortholog	GO:0007283	nuclease activity;nucleic acid binding	nucleobase-containing compound metabolic process
ENSG00000124678	ENSECAG00000012071	35240484	35255472	20	TCP11	T-complex protein 11 homolog;TCP11;ortholog	GO:0001669	nuclease activity;nucleic acid binding	nucleobase-containing compound metabolic process
ENSG00000095627	ENSECAG00000009748	17599732	17635710	1	TDRD1	Tudor domain-containing protein 1;TDRD1;ortholog	GO:0007283	RNA helicase activity;nucleic acid binding	mRNA splicing, via spliceosome
ENSG00000173809	ENSECAG00000009223	4000728	4039043	10	TDRD12	Tudor domain-containing protein 12;TDRD12;ortholog	GO:0007283	nuclease activity;nucleic acid binding	nucleobase-containing compound metabolic process	intracellular
ENSG00000162782	ENSECAG00000017037	17122146	17199566	5	TDRD5	Tudor domain-containing protein 5;TDRD5;ortholog	GO:0009566	structural constituent of cytoskeleton;microtubule binding	cellular process;cellular component morphogenesis;cellular component organization
ENSG00000180113	LOC100068352	45241964	45255670	20	TDRD6	Tudor domain-containing protein 6;TDRD6;ortholog	GO:0007286	sequence-specific DNA binding transcription factor activity;sequence-specific DNA binding transcription factor activity	transcription from RNA polymerase II promoter;regulation of transcription from RNA polymerase II promoter
ENSG00000196116	LOC100064733	4447519	4522711	25	TDRD7	Putative ATP-dependent RNA helicase TDRD9;TDRD9;ortholog	GO:0007283	nucleic acid binding	DNA replication;cell cycle
ENSG00000156414	ENSECAG00000023843	45357165	45457559	24	TDRD9	Tudor domain containing 7	GO:0007283	phosphoprotein phosphatase activity;phosphoprotein phosphatase activity;calcium ion binding;calmodulin binding	cellular protein modification process;cell communication
ENSG00000182134	ENSECAG00000013096	45541080	45547503	5	TDRKH	Tudor and KH domain-containing protein;TDRKH;ortholog	GO:0007283	phosphoprotein phosphatase activity;phosphoprotein phosphatase activity;calcium ion binding;calmodulin binding	cellular protein modification process;cell communication
ENSG00000180190	ENSECAG00000023002	39727461	39729325	27	TDRP	Testis development-related protein;TDRP;ortholog	GO:0007283	non-membrane spanning protein tyrosine kinase activity	female gamete generation;immune system process;induction of apoptosis;phosphate-containing compound metabolic process;protein phosphorylation;cell cycle;cell communication;cellular component morphogenesis;embryo development;induction of apoptosis;response to stress;cellular component organization
ENSG00000197905	ENSECAG00000011303	30931802	30968566	6	TEAD4	Transcriptional enhancer factor TEF-3;TEAD4;ortholog	GO:0007283	non-membrane spanning protein tyrosine kinase activity	female gamete generation;immune system process;induction of apoptosis;phosphate-containing compound metabolic process;protein phosphorylation;cell cycle;cell communication;cellular component morphogenesis;embryo development;induction of apoptosis;response to stress;cellular component organization
ENSG00000132604	ENSECAG00000024534	19422849	19445239	3	TERF2	Telomeric repeat-binding factor 2;TERF2;ortholog
ENSG00000088992	ENSECAG00000011177	16303255	16329804	8	TESC	Calcineurin B homologous protein 3;TESC;ortholog
ENSG00000107140	ENSECAG00000000204	862136	866034	25	TESK1	Dual specificity testis-specific protein kinase 1;TESK1;ortholog			immune system process;protein folding;response to stress
ENSG00000070759	ENSECAG00000017621	12955947	13071243	2	TESK2	Dual specificity testis-specific protein kinase 2;TESK2;ortholog
ENSG00000092850	ENSECAG00000017670	21298246	21301093	2	TEKT2	Tektin 2 (testicular)	GO:0030317	non-membrane spanning protein tyrosine kinase activity	female gamete generation;immune system process;induction of apoptosis;phosphate-containing compound metabolic process;protein phosphorylation;cell cycle;cell communication;cellular component morphogenesis;embryo development;induction of apoptosis;response to stress;cellular component organization
ENSG00000088992	ENSECAG00000011177	16303255	16329804	8	TESC	Tescalcin	GO:0008584	non-membrane spanning protein tyrosine kinase activity	female gamete generation;immune system process;induction of apoptosis;phosphate-containing compound metabolic process;protein phosphorylation;cell cycle;cell communication;cellular component morphogenesis;embryo development;induction of apoptosis;response to stress;cellular component organization
ENSG00000107140	ENSECAG00000000204	862136	866034	25	TESK1	testis-specific kinase 1	GO:0007283
ENSG00000070759	ENSECAG00000017621	12955947	13071243	2	TESK2	Testis-specific kinase 2	GO:0007283
ENSG00000187605	ENSECAG00000011391	29022634	29067083	15	TET3	Tet methylcytosine dioxygenase 3
ENSG00000131126	ENSECAG00000019721	14237176	14240249	10	TEX101	Testis-expressed sequence 101 protein;TEX101;ortholog
ENSG00000120498	ENSECAG00000019864	52540095	52794891	X	TEX11	Testis-expressed sequence 11 protein;TEX11;ortholog	GO:0002080	receptor activity	cell communication;cell adhesion;visual perception;sensory perception	extracellular region;extracellular matrix	Toll receptor signaling pathway->Toll-like receptor 1, 2, 3, 4, 5, 6, 7, 8, 9, 10, 11, 12;;Toll receptor signaling pathway->Toll-like receptor 3;;;
ENSG00000150783	ENSECAG00000020108	20691206	20691206	7	TEX12	Inactive serine/threonine-protein kinase TEX14;TEX14;ortholog	GO:0009566	sequence-specific DNA binding transcription factor activity;sequence-specific DNA binding transcription factor activity	transcription from RNA polymerase II promoter;ectoderm development;regulation of transcription from RNA polymerase II promoter
ENSG00000121101	ENSECAG00000023617	32770954	32863244	11	TEX14	testis expressed 12 [Source:HGNC Symbol;Acc:11734]		sequence-specific DNA binding transcription factor activity;sequence-specific DNA binding transcription factor activity	immune system process;transcription from RNA polymerase II promoter;mesoderm development;hemopoiesis;regulation of transcription from RNA polymerase II promoter
ENSG00000133863	ENSECAG00000010827	13627468	13636512	27	TEX15	Testis-expressed sequence 22 protein;TEX22;ortholog	GO:0007140	growth factor activity	female gamete generation;cell communication;ectoderm development;mesoderm development;skeletal system development;heart development;muscle organ development		TGF-beta signaling pathway->Transforming growth factor beta;;Gonadotropin releasing hormone receptor pathway->TGFbeta;;;
ENSG00000226174	LOC102150086	918318	918774	Unplaced Scaffold	TEX22	Testis expressed 15	GO:0009566	receptor activity	cell communication;cell adhesion;visual perception;sensory perception	extracellular region;extracellular matrix
ENSG00000219435	LOC102149866	24597391	24600902	12	TEX40	Testis-expressed sequence 40 protein;TEX40;ortholog	GO:0001669	growth factor activity	female gamete generation;cell communication;ectoderm development;mesoderm development;skeletal system development;heart development;muscle organ development		TGF-beta signaling pathway->Transforming growth factor beta;;Gonadotropin releasing hormone receptor pathway->TGFbeta;;;
ENSG00000087510	ENSECAG00000021125	43348764	43354573	22	TFAP2C	Transcription factor AP-2 gamma;TFAP2C;ortholog	GO:0007283	transforming growth factor beta-activated receptor activity;transforming growth factor beta-activated receptor activity;cytokine receptor activity;transforming growth factor beta-activated receptor activity	protein phosphorylation;cell communication;mesoderm development;skeletal system development		TGF-beta signaling pathway->TGF-beta receptor type I;;TGF-beta signaling pathway->TGF-beta receptors;;;
ENSG00000115112	ENSECAG00000024837	9359137	9406610	18	TFCP2L1	Transcription factor CP2-like protein 1;TFCP2L1;ortholog	GO:0008584	transforming growth factor beta-activated receptor activity;transforming growth factor beta-activated receptor activity;cytokine receptor activity;transforming growth factor beta-activated receptor activity	protein phosphorylation;cell communication;mesoderm development;skeletal system development		TGF-beta signaling pathway->TGF-beta receptor type II;;TGF-beta signaling pathway->TGF-beta receptors;;;
ENSG00000105329	ENSECAG00000011671	11893629	11906388	10	TGFB1	Transforming growth factor beta-1;TGFB1;ortholog		transforming growth factor beta-activated receptor activity;transforming growth factor beta-activated receptor activity;cytokine receptor activity;transforming growth factor beta-activated receptor activity	protein phosphorylation;cell communication		Gonadotropin releasing hormone receptor pathway->TBRIII;;
ENSG00000092969	ENSECAG00000016688	13922194	14003323	30	TGFB2	Transforming growth factor beta-2;TGFB2;ortholog					Nicotine pharmacodynamics pathway->Tyrosine hydroxylase;;Adrenaline and noradrenaline biosynthesis->Tyrosine Hydroxylase;;Dopamine receptor mediated signaling pathway->Tyrosine Hydroxylase;;Parkinson disease->Tyrosine hydroxylase;;;;;
ENSG00000106799	ENSECAG00000004757	5825495	5872725	25	TGFBR1	TGF-beta receptor type-1;TGFBR1;ortholog					Blood coagulation->Thrombomodulin;;
ENSG00000163513	ENSECAG00000015269	53247056	53296740	16	TGFBR2	TGF-beta receptor type-2;TGFBR2;ortholog
ENSG00000069702	ENSECAG00000019700	72812430	72995720	5	TGFBR3	Transforming growth factor beta receptor type 3;TGFBR3;ortholog		ligand-activated sequence-specific DNA binding RNA polymerase II transcription factor activity;ligand-activated sequence-specific DNA binding RNA polymerase II transcription factor activity;ligand-activated sequence-specific DNA binding RNA polymerase II transcription factor activity	transcription from RNA polymerase II promoter;cellular process;regulation of transcription from RNA polymerase II promoter
ENSG00000180176	ENSECAG00000024625	30664201	30666078	12	TH	Tyrosine 3-monooxygenase;TH;ortholog		ligand-activated sequence-specific DNA binding RNA polymerase II transcription factor activity;ligand-activated sequence-specific DNA binding RNA polymerase II transcription factor activity;ligand-activated sequence-specific DNA binding RNA polymerase II transcription factor activity	transcription from RNA polymerase II promoter;cellular process;regulation of transcription from RNA polymerase II promoter
ENSG00000178726	ENSECAG00000005241	2449590	2450238	22	THBD	Thrombomodulin;THBD;ortholog		peptidase activity;protein binding;metalloendopeptidase inhibitor activity	proteolysis;regulation of catalytic activity
ENSG00000105549	LOC102148844	1667	3300	Unplaced Scaffold	THEG	Testicular haploid expressed gene protein;THEG;ortholog		nucleotide kinase activity	pyrimidine nucleobase metabolic process		Salvage pyrimidine deoxyribonucleotides->Deoxyuridine kinase;;Salvage pyrimidine deoxyribonucleotides->Thymidine kinase;;;
ENSG00000126351	ENSECAG00000011120	22408956	22421804	11	THRA	Thyroid hormone receptor alpha;THRA;ortholog		receptor activity	cell communication;cell adhesion;visual perception;sensory perception	extracellular region;extracellular matrix	Toll receptor signaling pathway->Toll-like receptor 1, 2, 3, 4, 5, 6, 7, 8, 9, 10, 11, 12;;Toll receptor signaling pathway->Toll-like receptor 3;;;
ENSG00000151090	ENSECAG00000019007	58479201	58834628	16	THRB	Thyroid hormone receptor beta;THRB;ortholog			intracellular protein transport	vesicle coat;cytoplasm
ENSG00000157150	ENSECAG00000011609	5091232	5097179	16	TIMP4	Metalloproteinase inhibitor 4;TIMP4;ortholog		motor activity;structural constituent of cytoskeleton;protein binding;enzyme regulator activity	metabolic process;cytokinesis;cellular component movement;mitosis;cell communication;muscle contraction;sensory perception of sound;sensory perception;mesoderm development;cellular component morphogenesis;muscle organ development;intracellular protein transport;vesicle-mediated transport;regulation of catalytic activity;cellular component organization	plasma membrane;cell junction;actin cytoskeleton;intracellular
ENSG00000167900	ENSECAG00000016173	4348991	4360618	11	TK1	Thymidine kinase, cytosolic;TK1;ortholog		tumor necrosis factor receptor binding;cytokine activity	immune response;induction of apoptosis;cell-cell signaling;induction of apoptosis;skeletal system development;hemopoiesis;cellular defense response		Apoptosis signaling pathway->TNF-related apoptosis inducing ligand;;
ENSG00000164342	ENSECAG00000000197	24186771	24201595	27	TLR3	Toll-like receptor 3;TLR3;ortholog
ENSG00000187554	N/A	N/A	N/A	N/A	TLR5	Toll-like receptor 5	GO:0008584	motor activity;structural constituent of cytoskeleton;protein binding;enzyme regulator activity	metabolic process;cytokinesis;cellular component movement;mitosis;cell communication;muscle contraction;sensory perception of sound;sensory perception;mesoderm development;cellular component morphogenesis;muscle organ development;intracellular protein transport;vesicle-mediated transport;regulation of catalytic activity;cellular component organization	plasma membrane;cell junction;actin cytoskeleton;intracellular
ENSG00000086598	LOC100061043	23467676	23476817	8	TMED2	Transmembrane emp24 domain-containing protein 2;TMED2;ortholog	GO:0008584
ENSG00000144747	ENSECAG00000023300	20886879	20913694	16	TMF1	TATA element modulatory factor;TMF1;ortholog		nucleic acid binding;chromatin binding	nucleobase-containing compound metabolic process;cellular process;chromatin organization
ENSG00000182896	LOC100072976	50357988	50359955	11	TMEM95	Transmembrane protein 95 [Source:HGNC Symbol;Acc:27898]		pyrophosphatase activity;DNA topoisomerase activity;DNA topoisomerase activity	reproduction;phosphate-containing compound metabolic process;nitrogen compound metabolic process;catabolic process;biosynthetic process;DNA replication;DNA recombination;meiosis;chromosome segregation;organelle organization	nucleus;nuclear chromosome;intracellular	DNA replication->DNA Topoisomerase;;DNA replication->Topoisomerase;;;
ENSG00000121858	ENSECAG00000019391	12610315	12625162	19	TNFSF10	Tumor necrosis factor ligand superfamily member 10;TNFSF10;ortholog
ENSG00000160472	N/A	N/A	N/A	N/A	TMEM190	Transmembrane protein 190	GO:0002079	phosphatase activity;phosphatase activity;protein binding;phosphatase inhibitor activity;phosphatase regulator activity	apoptotic process;DNA replication;protein complex assembly;cell cycle;apoptotic process;regulation of catalytic activity;chromatin organization;protein complex biogenesis
ENSG00000144747	ENSECAG00000023300	20886879	20913694	16	TMF1	TATA element modulatory factor 1	GO:0001675	phosphatase activity;phosphatase activity;protein binding;phosphatase inhibitor activity;phosphatase regulator activity	apoptotic process;DNA replication;protein complex assembly;cell cycle;apoptotic process;regulation of catalytic activity;chromatin organization;protein complex biogenesis
ENSG00000118245	ENSECAG00000014618	6772235	6772745	6	TNP1	Spermatid nuclear transition protein 1;TNP1;ortholog	GO:0008584	pyrophosphatase activity;DNA topoisomerase activity;DNA topoisomerase activity	reproduction;phosphate-containing compound metabolic process;nitrogen compound metabolic process;catabolic process;biosynthetic process;DNA replication;DNA recombination;meiosis;chromosome segregation;organelle organization	nucleus;nuclear chromosome;intracellular	DNA replication->DNA Topoisomerase;;DNA replication->Topoisomerase;;;
ENSG00000178279	LOC100189599	33215085	33216484)	13	TNP2	Nuclear transition protein 2;TNP2;ortholog	GO:0007289	isomerase activity;nucleic acid binding;protein binding	DNA replication;cell cycle
ENSG00000183864	ENSECAG00000001192	37920035	37921072	28	TOB2	Protein Tob2;TOB2;ortholog	GO:0007340	nucleic acid binding	DNA replication;cell cycle;chromatin organization
ENSG00000131747	ENSECAG00000013053	22171085	22194218	11	TOP2A	DNA topoisomerase 2-alpha;TOP2A;ortholog		sequence-specific DNA binding transcription factor activity;sequence-specific DNA binding transcription factor activity;chromatin binding;receptor binding	transcription from RNA polymerase II promoter;cell communication;regulation of transcription from RNA polymerase II promoter;chromatin organization	protein complex;nucleus;chromosome;cytoplasm;neuron projection	P53 pathway feedback loops 1->Tumor protein p73 delta-N variant;;Huntington disease->Tumor protein p53;;p53 pathway feedback loops 2->Tumor protein p53;;p53 pathway->Tumor protein p53;;p53 pathway by glucose deprivation->Tumor protein p53;;p53 pathway->Tumor protein p53;;P53 pathway feedback loops 1->Tumor protein p73 delta-N variant;;P53 pathway feedback loops 1->Tumor protein p53;;;;;;;;;
ENSG00000077097	ENSECAG00000005608	57405116	57455000	16	TOP2B	DNA topoisomerase 2-beta;TOP2B;ortholog		nucleic acid binding transcription factor activity;DNA binding;protein binding	apoptotic process;nitrogen compound metabolic process;biosynthetic process;transcription from RNA polymerase II promoter;cell cycle;cell communication;apoptotic process;response to stress;response to abiotic stimulus;regulation of transcription from RNA polymerase II promoter;regulation of cell cycle
ENSG00000177302	ENSECAG00000016343	59634948	59670484	11	TOP3A	DNA topoisomerase 3-alpha;TOP3A;ortholog
ENSG00000163781	ENSECAG00000015739	69214492	69273466	16	TOPBP1	DNA topoisomerase 2-binding protein 1;TOPBP1;ortholog		transferase activity	cellular protein modification process
ENSG00000124191	ENSECAG00000011396	33290979	33392280	22	TOX2	TOX high mobility group box family member 2;TOX2;ortholog		catalytic activity;mRNA binding	RNA splicing, via transesterification reactions;mRNA splicing, via spliceosome;RNA splicing, via transesterification reactions
ENSG00000073282	ENSECAG00000018546	27207319	27428546	19	TP63	Tumor protein 63;TP63;ortholog		ubiquitin-protein ligase activity	cellular protein modification process	cytoplasm
ENSG00000141933	ENSECAG00000003591	34055	34393	Un0167	TPGS1	Tubulin polyglutamylase complex subunit 1;TPGS1;ortholog		ubiquitin-protein ligase activity	cellular protein modification process;mitosis;regulation of cell cycle
ENSG00000128294	ENSECAG00000012945	9762022	9775088	8	TPST2	Protein-tyrosine sulfotransferase 2;TPST2;ortholog
ENSG00000136527	ENSECAG00000012701	24057044	24077991	19	TRA2B	Transformer-2 protein homolog beta;TRA2B;ortholog			gamete generation;apoptotic process;cellular process;apoptotic process
ENSG00000204713	ENSECAG00000019089	27349666	27365115	20	TRIM27	Zinc finger protein RFP;TRIM27;ortholog		kinase activity;protein binding;kinase regulator activity	metabolic process;cell cycle;regulation of catalytic activity
ENSG00000152503	ENSECAG00000017915	57388482	57435648	14	TRIM36	E3 ubiquitin-protein ligase TRIM36;TRIM36;ortholog	GO:0007283	single-stranded DNA binding
ENSG00000071539	ENSECAG00000018918	57114694	57130297	21	TRIP13	Pachytene checkpoint protein 2 homolog;TRIP13;ortholog
ENSG00000067445	LOC100062443	1003970	1020284	Unplaced Scaffold	TRO	Trophinin;TRO;ortholog	GO:0007283	protein kinase activity	spermatogenesis;immune system process;gluconeogenesis;protein phosphorylation;cell cycle;cell communication;muscle contraction;mesoderm development;mammary gland development;response to stress
ENSG00000135951	ENSECAG00000019055	10257651	10344121	15	TSGA10	Testis-specific gene 10 protein;TSGA10;ortholog		protein kinase activity	spermatogenesis;immune system process;gluconeogenesis;protein phosphorylation;cell cycle;cell communication;muscle contraction;mesoderm development;response to stress
ENSG00000116918	ENSECAG00000013688	79358400	79387829	1	TSNAX	Translin-associated protein X;TSNAX;ortholog	GO:0007283	protein kinase activity	spermatogenesis;immune system process;gluconeogenesis;protein phosphorylation;cell cycle;cell communication;muscle contraction;mesoderm development;response to stress
ENSG00000102904	ENSECAG00000009650	18170598	18181286	3	TSNAXIP1	Translin-associated factor X-interacting protein 1;TSNAXIP1;ortholog	GO:0007283	protein kinase activity	spermatogenesis;immune system process;gluconeogenesis;protein phosphorylation;cell cycle;cell communication;developmental process;response to stress
ENSG00000258992	N/A	N/A	N/A	N/A	TSPY1	Testis specific protein, Y-linked 1	GO:0007283	phosphatase activity;phosphatase activity;protein binding;phosphatase inhibitor activity;phosphatase regulator activity	apoptotic process;DNA replication;protein complex assembly;cell cycle;apoptotic process;regulation of catalytic activity;chromatin organization;protein complex biogenesis
ENSG00000236424	N/A	N/A	N/A	N/A	TSPY10	Testis specific protein, Y-linked 10	GO:0007283
ENSG00000168757	N/A	N/A	N/A	N/A	TSPY2	Testis specific protein, Y-linked 2	GO:0007283	phosphatase activity;phosphatase activity;protein binding;phosphatase inhibitor activity;phosphatase regulator activity	apoptotic process;DNA replication;protein complex assembly;cell cycle;apoptotic process;regulation of catalytic activity;chromatin organization;protein complex biogenesis
ENSG00000228927	N/A	N/A	N/A	N/A	TSPY3	Testis specific protein, Y-linked 3	GO:0007283	phosphatase activity;phosphatase activity;protein binding;phosphatase inhibitor activity;phosphatase regulator activity	apoptotic process;DNA replication;protein complex assembly;cell cycle;apoptotic process;regulation of catalytic activity;chromatin organization;protein complex biogenesis
ENSG00000233803	N/A	N/A	N/A	N/A	TSPY4	Testis specific protein, Y-linked 4	GO:0007283	structural constituent of cytoskeleton	cellular component movement;mitosis;chromosome segregation;intracellular protein transport;cellular component organization	microtubule;tubulin complex;cytoskeleton;intracellular
ENSG00000229549	N/A	N/A	N/A	N/A	TSPY8	Testis specific protein, Y-linked 8	GO:0007283	oxidoreductase activity	respiratory electron transport chain;sulfur compound metabolic process;cell cycle;cell communication;response to stress
ENSG00000212122	ENSECAG00000006536	212558	213752	2	TSSK1B	Testis-specific serine/threonine-protein kinase 1;TSSK1B;ortholog	GO:0007283	protein kinase activity	gluconeogenesis;protein phosphorylation;cell cycle;cell communication;response to stress
ENSG00000206203	ENSECAG00000004731	217490	218731	2	TSSK2	Testis-specific serine/threonine-protein kinase 2;TSSK2;ortholog	GO:0007286	structural constituent of cytoskeleton	cellular component movement;mitosis;chromosome segregation;intracellular protein transport;cellular component organization	microtubule;tubulin complex;cytoskeleton;intracellular
ENSG00000162526	ENSECAG00000015717	24467444	24469324	2	TSSK3	Testis-specific serine/threonine-protein kinase 3;TSSK3;ortholog	GO:0001669	structural constituent of cytoskeleton	cellular component movement;mitosis;chromosome segregation;cellular component morphogenesis;intracellular protein transport;cellular component organization	microtubule;tubulin complex;cytoskeleton;intracellular
ENSG00000139908	ENSECAG00000016049	162098055	162100470	1	TSSK4	Testis-specific serine/threonine-protein kinase 4;TSSK4;ortholog	GO:0007283	structural constituent of cytoskeleton;microtubule binding	cell cycle;cellular component organization	microtubule;cytoskeleton;intracellular
ENSG00000178093	ENSECAG00000016964	82698269	82700705	9	TSSK6	Testis-specific serine/threonine-protein kinase 6;TSSK6;ortholog	GO:0035092	oxidoreductase activity	respiratory electron transport chain;sulfur compound metabolic process;cell cycle;cell communication;response to stress
ENSG00000108423	ENSECAG00000010962	33877780	33900414	11	TUBD1	Tubulin delta chain;TUBD1;ortholog		oxidoreductase activity	respiratory electron transport chain;sulfur compound metabolic process;cell cycle;cell communication;response to stress
ENSG00000131462	LOC100146574	20417321	20422020	11	TUBG1	Tubulin gamma-1 chain;TUBG1;ortholog	GO:0007283
ENSG00000126216	ENSECAG00000019850	79388022	79461770	17	TUBGCP3	Gamma-tubulin complex component 3;TUBGCP3;ortholog
ENSG00000168454	ENSECAG00000008508	34571990	34691966	8	TXNDC2	Thioredoxin domain-containing protein 2;TXNDC2;ortholog	GO:0007338	ligase activity	coenzyme metabolic process;cellular protein modification process;proteolysis;cell communication;intracellular protein transport;nuclear transport		Ubiquitin proteasome pathway->Ubiquitin activating enzyme E1;;
ENSG00000204193	ENSECAG00000021607	15488256	15512774	25	TXNDC8	Thioredoxin domain-containing protein 8;TXNDC8;ortholog	GO:0007283	structural constituent of ribosome;nucleic acid binding	proteolysis
ENSG00000141759	ENSECAG00000006468	93762210	93782389	8	TXNL4A	Thioredoxin-like protein 4A;TXNL4A;ortholog	GO:0007283
ENSG00000092445	ENSECAG00000017862	147182214	147200722	1	TYRO3	Tyrosine-protein kinase receptor TYRO3;TYRO3;ortholog		structural constituent of ribosome;nucleic acid binding	proteolysis
ENSG00000126261	ENSECAG00000000048	5498190	5530415	10	UBA2	SUMO-activating enzyme subunit 2;UBA2;ortholog	GO:0007283	structural constituent of ribosome;nucleic acid binding	proteolysis
ENSG00000221983	ENSECAG00000020660	3197424	3200007	21	UBA52	Ubiquitin-60S ribosomal protein L40;UBA52;ortholog		structural constituent of ribosome;nucleic acid binding	proteolysis
ENSG00000143569	ENSECAG00000005014	43444581	43480755	5	UBAP2L	Ubiquitin-associated protein 2-like;UBAP2L;ortholog	GO:0007141	structural constituent of ribosome;nucleic acid binding	proteolysis
ENSG00000170315	LOC100049794	57863106	57864723	11	UBB	Polyubiquitin-B;UBB;ortholog			apoptotic process;mitosis;meiosis;chromosome segregation;dorsal/ventral axis specification;dorsal/ventral axis specification;embryo development;apoptotic process;negative regulation of apoptotic process		Ubiquitin proteasome pathway->Ubiquitin-conjugating enzyme E2;;
ENSG00000263563	ENSECAG00000006913	24467333	24468548	8	UBBP4	Protein UBBP4;UBBP4;ortholog			apoptotic process;mitosis;meiosis;chromosome segregation;dorsal/ventral axis specification;dorsal/ventral axis specification;embryo development;apoptotic process;negative regulation of apoptotic process		Ubiquitin proteasome pathway->Ubiquitin-conjugating enzyme E2;;
ENSG00000150991	ENSECAG00000003428	57863227	57863916	11	UBC	Polyubiquitin-C;UBC;ortholog			mitosis;chromosome segregation
ENSG00000213886	ENSECAG00000006853	28673884	28674354	20	UBD	Ubiquitin D;UBD;ortholog		ligase activity	catabolic process;cellular protein modification process;proteolysis;cellular process	organelle;intracellular	Ubiquitin proteasome pathway->Ubiquitin protein ligase E3;;
ENSG00000077721	ENSECAG00000018929	95091324	95099158	X	UBE2A	Ubiquitin-conjugating enzyme E2 A;UBE2A;ortholog
ENSG00000119048	ENSECAG00000016419	41411900	41424897	14	UBE2B	Ubiquitin-conjugating enzyme E2 B;UBE2B;ortholog
ENSG00000103275	ENSECAG00000015831	41416532	41425916	13	UBE2I	SUMO-conjugating enzyme UBC9;UBE2I;ortholog	GO:0007283	sequence-specific DNA binding transcription factor activity;sequence-specific DNA binding transcription factor activity;chromatin binding;receptor binding	transcription from RNA polymerase II promoter;cell communication;regulation of transcription from RNA polymerase II promoter;chromatin organization		General transcription by RNA polymerase I->UBF1;;
ENSG00000114062	ENSECAG00000004792	110754535	110793772	1	UBE3A	Ubiquitin-protein ligase E3A;UBE3A;ortholog	GO:0035037	hormone activity	cellular process
ENSG00000024048	ENSECAG00000020598	41724553	41848341	20	UBR2	E3 ubiquitin-protein ligase UBR2;UBR2;ortholog	GO:0007283	nucleotide kinase activity;transferase activity, transferring glycosyl groups	carbohydrate metabolic process;pyrimidine nucleobase metabolic process		Salvage pyrimidine ribonucleotides->CDP kinase;;Salvage pyrimidine ribonucleotides->Uridine kinase;;Salvage pyrimidine ribonucleotides->Uracil phosphoribosyltransferase;;;;
ENSG00000108312	ENSECAG00000019162	19307971	19318827	11	UBTF	Nucleolar transcription factor 1;UBTF;ortholog		sequence-specific DNA binding transcription factor activity;sequence-specific DNA binding transcription factor activity	transcription from RNA polymerase II promoter;lipid metabolic process
ENSG00000163794	ENSECAG00000001087	68961972	68963195	15	UCN	Urocortin;UCN;ortholog		cysteine-type peptidase activity;ubiquitin-protein ligase activity;mRNA binding	gamete generation;RNA splicing, via transesterification reactions;mRNA splicing, via spliceosome;RNA splicing, via transesterification reactions;proteolysis
ENSG00000114491	ENSECAG00000009708	34888798	34907679	19	UMPS	Uridine 5'-monophosphate synthase;UMPS;ortholog		cysteine-type peptidase activity;ubiquitin-protein ligase activity;mRNA binding	gamete generation;RNA splicing, via transesterification reactions;mRNA splicing, via spliceosome;RNA splicing, via transesterification reactions;proteolysis
ENSG00000094841	ENSECAG00000015489	56275855	56295344	X	UPRT	Uracil phosphoribosyltransferase homolog;UPRT;ortholog		cysteine-type peptidase activity;ubiquitin-protein ligase activity;mRNA binding	gamete generation;RNA splicing, via transesterification reactions;mRNA splicing, via spliceosome;RNA splicing, via transesterification reactions;proteolysis
ENSG00000105698	ENSECAG00000008583	6426951	6434858	10	USF2	Upstream stimulatory factor 2;USF2;ortholog
ENSG00000106346	ENSECAG00000021875	1566660	1597920	13	USP42	Ubiquitin carboxyl-terminal hydrolase 42;USP42;ortholog	GO:0007283	ligand-activated sequence-specific DNA binding RNA polymerase II transcription factor activity;ligand-activated sequence-specific DNA binding RNA polymerase II transcription factor activity;ligand-activated sequence-specific DNA binding RNA polymerase II transcription factor activity	transcription from RNA polymerase II promoter;cellular process;mesoderm development;skeletal system development;regulation of transcription from RNA polymerase II promoter		Vitamin D metabolism and pathway->Vitamin D Receptor;;
ENSG00000138592	ENSECAG00000006611	139743984	139786052	1	USP8	Ubiquitin carboxyl-terminal hydrolase 8;USP8;ortholog	GO:0001669	growth factor activity	cell cycle;cell communication;angiogenesis;response to stress		Angiogenesis->Vascular Endothelial Growth Factor;;VEGF signaling pathway->Vascular Endothelial Growth Factor;;;
ENSG00000124486	ENSECAG00000005549	33324802	33423529	X	USP9X	Probable ubiquitin carboxyl-terminal hydrolase FAF-X;USP9X;ortholog	GO:0007283	nuclease activity;structural constituent of ribosome;nucleic acid binding	nucleobase-containing compound metabolic process
ENSG00000171794	ENSECAG00000003468	8817	9137	Un0758	UTF1	Undifferentiated embryonic cell transcription factor 1;UTF1;ortholog	GO:0008584
ENSG00000253797	N/A	N/A	N/A	N/A	UTP14C	UTP14, U3 small nucleolar ribonucleoprotein, homolog C (yeast)	GO:0007283
ENSG00000182583	ENSECAG00000022718	103227481	103245230	X	VCX	Variable charge, X-linked	GO:0007283	sequence-specific DNA binding transcription factor activity;sequence-specific DNA binding transcription factor activity	transcription from RNA polymerase II promoter;cell cycle;regulation of transcription from RNA polymerase II promoter
ENSG00000111424	ENSECAG00000015822	65504403	65533482	6	VDR	Vitamin D3 receptor;VDR;ortholog
ENSG00000112715	ENSECAG00000009402	42691424	42704833	20	VEGFA	Vascular endothelial growth factor A;VEGFA;ortholog
ENSG00000028203	ENSECAG00000002783	20361806	20401544	28	VEZT	Vezatin;VEZT;ortholog	GO:0001669	receptor activity;receptor binding	cellular process
ENSG00000128564	LOC100059402	9094440	9097001	13	VGF	Neurosecretory protein VGF;VGF;ortholog	GO:0019953	sequence-specific DNA binding transcription factor activity;sequence-specific DNA binding transcription factor activity	transcription from RNA polymerase II promoter;regulation of transcription from RNA polymerase II promoter
ENSG00000151445	ENSECAG00000019439	22771517	22798914	24	VIPAS39	Spermatogenesis-defective protein 39 homolog;VIPAS39;ortholog	GO:0007283	mRNA binding	DNA repair;mRNA processing
ENSG00000182853	ENSECAG00000016643	49705630	49706687	11	VMO1	Vitelline membrane outer layer protein 1 homolog;VMO1;ortholog		receptor activity	DNA repair;mRNA splicing, via spliceosome;cell communication;intracellular protein transport;peroxisomal transport;chromatin organization
ENSG00000062716	ENSECAG00000005570	33739421	33863101	11	VMP1	Vacuole membrane protein 1;VMP1;ortholog
ENSG00000183066	ENSECAG00000011299	38359293	38383191	28	WBP2NL	Postacrosomal sheath WW domain-binding protein;WBP2NL;ortholog		protein kinase activity	immune system process;translation;protein phosphorylation;mitosis;response to stress
ENSG00000136709	ENSECAG00000000691	2995767	3091726	18	WDR33	pre-mRNA 3' end processing protein WDR33;WDR33;ortholog	GO:0007283	peptidase activity;protein binding;serine-type endopeptidase inhibitor activity	proteolysis;regulation of catalytic activity
ENSG00000116455	ENSECAG00000018629	56918930	56926645	5	WDR77	Methylosome protein 50;WDR77;ortholog
ENSG00000123154	ENSECAG00000019788	45655144	45658885	7	WDR83	WD repeat domain-containing protein 83;WDR83;ortholog		receptor binding	cell communication;single-multicellular organism process;cell differentiation;nervous system development;response to stimulus;regulation of biological process	extracellular region	Cadherin signaling pathway->Wingless-type MMTV integration site family member;;Angiogenesis->Wingless-type MMTV integration site family member;;Alzheimer disease-presenilin pathway->Wingless-type MMTV integration site family member;;Wnt signaling pathway->Wingless-type MMTV integration site family member;;;;;
ENSG00000214102	ENSECAG00000021800	94517261	94538793	4	WEE2	Wee1-like protein kinase 2;WEE2;ortholog		receptor binding	cell communication;single-multicellular organism process;cell differentiation;nervous system development;response to stimulus;regulation of biological process	extracellular region	Cadherin signaling pathway->Wingless-type MMTV integration site family member;;Alzheimer disease-presenilin pathway->Wingless-type MMTV integration site family member;;Wnt signaling pathway->Wingless-type MMTV integration site family member;;;;
ENSG00000101443	ENSECAG00000017609	34540836	34544310	22	WFDC2	WAP four-disulfide core domain protein 2;WFDC2;ortholog	GO:0007283	receptor binding	cell communication;single-multicellular organism process;cell differentiation;nervous system development;response to stimulus;regulation of biological process	extracellular region	Cadherin signaling pathway->Wingless-type MMTV integration site family member;;Angiogenesis->Wingless-type MMTV integration site family member;;Alzheimer disease-presenilin pathway->Wingless-type MMTV integration site family member;;Wnt signaling pathway->Wingless-type MMTV integration site family member;;;;;
ENSG00000122574	ENSECAG00000022875	55977528	55989729	5	WIPF3	WAS/WASL-interacting protein family member 3;WIPF3;ortholog		receptor binding	cell communication;single-multicellular organism process;cell differentiation;nervous system development;response to stress;regulation of biological process	extracellular region	Cadherin signaling pathway->Wingless-type MMTV integration site family member;;Angiogenesis->Wingless-type MMTV integration site family member;;Alzheimer disease-presenilin pathway->Wingless-type MMTV integration site family member;;Wnt signaling pathway->Wingless-type MMTV integration site family member;;;;;
ENSG00000134245	ENSECAG00000004705	32511564	32522956	2	WNT2B	Protein Wnt-2b;WNT2B;ortholog	GO:0008584	receptor binding	cell communication;single-multicellular organism process;cell differentiation;nervous system development;response to stimulus;regulation of biological process	extracellular region	Cadherin signaling pathway->Wingless-type MMTV integration site family member;;Alzheimer disease-presenilin pathway->Wingless-type MMTV integration site family member;;Wnt signaling pathway->Wingless-type MMTV integration site family member;;;;
ENSG00000162552	ENSECAG00000018933	2735143	2797730	16	WNT4	Protein Wnt-4;WNT4;ortholog	GO:0008584	sequence-specific DNA binding transcription factor activity;sequence-specific DNA binding transcription factor activity	transcription from RNA polymerase II promoter;cell cycle;regulation of transcription from RNA polymerase II promoter
ENSG00000114251	ENSECAG00000008830	32637847	32648727	16	WNT5A	Protein Wnt-5a;WNT5A;ortholog	GO:0008584	oxidoreductase activity	respiratory electron transport chain;purine nucleobase metabolic process		Purine metabolism->Xanthine Oxidase;;Adenine and hypoxanthine salvage pathway->Xanthine dehydrogenase;;;
ENSG00000154764	ENSECAG00000009213	2735143	2797730	16	WNT7A	Protein Wnt-7a;WNT7A;ortholog		hydrolase activity;double-stranded DNA binding;single-stranded DNA binding	DNA repair;DNA recombination;response to stress
ENSG00000158955	ENSECAG00000011600	18143038	18146410	11	WNT9B	Protein Wnt-9b;WNT9B;ortholog	GO:0030539	exoribonuclease activity;nucleic acid binding	nucleobase-containing compound metabolic process		DNA replication->5' to 3' Exoribonuclease;;
ENSG00000184937	ENSECAG00000022308	98048075	98085751	7	WT1	Wilms tumor protein;WT1;ortholog	GO:0030539	sequence-specific DNA binding transcription factor activity;sequence-specific DNA binding transcription factor activity	transcription from RNA polymerase II promoter;regulation of transcription from RNA polymerase II promoter
ENSG00000158125	ENSECAG00000014518	65397093	65469433	15	XDH	Xanthine dehydrogenase/oxidase;XDH;ortholog
ENSG00000196584	ENSECAG00000000537	65116134	65174763	15	XRCC2	DNA repair protein XRCC2;XRCC2;ortholog		sequence-specific DNA binding transcription factor activity;sequence-specific DNA binding transcription factor activity	transcription from RNA polymerase II promoter;regulation of transcription from RNA polymerase II promoter
ENSG00000088930	ENSECAG00000018988	3872303	3946218	22	XRN2	5'-3' exoribonuclease 2;XRN2;ortholog	GO:0007283		fertilization;cellular process;cell adhesion	extracellular region;extracellular matrix
ENSG00000006047	ENSECAG00000009996	50294087	50299462	11	YBX2	Y-box-binding protein 2;YBX2;ortholog	GO:0007286	sequence-specific DNA binding transcription factor activity;sequence-specific DNA binding transcription factor activity	transcription from RNA polymerase II promoter;regulation of transcription from RNA polymerase II promoter
ENSG00000060138	ENSECAG00000013777	38587686	38607744	6	YBX3	Y box binding protein 3	GO:0009566	sequence-specific DNA binding transcription factor activity;sequence-specific DNA binding transcription factor activity	transcription from RNA polymerase II promoter;regulation of transcription from RNA polymerase II promoter
ENSG00000100811	ENSECAG00000005805	42189844	42202039	24	YY1	Transcriptional repressor protein YY1;YY1;ortholog	GO:0007283	sequence-specific DNA binding transcription factor activity;sequence-specific DNA binding transcription factor activity	transcription from RNA polymerase II promoter;mesoderm development;heart development;regulation of transcription from RNA polymerase II promoter
ENSG00000146839	ENSECAG00000016429	8732910	8760977	13	ZAN	Zonadhesin;ZAN;ortholog		sequence-specific DNA binding transcription factor activity;sequence-specific DNA binding transcription factor activity	transcription from RNA polymerase II promoter;regulation of transcription from RNA polymerase II promoter
ENSG00000109906	ENSECAG00000024358	22425569	22605880	7	ZBTB16	Zinc finger and BTB domain-containing protein 16;ZBTB16;ortholog		ligase activity	cellular protein modification process
ENSG00000181638	N/A	N/A	N/A	N/A	ZFP41	ZFP41 zinc finger protein	GO:0007283	sequence-specific DNA binding transcription factor activity;nuclease activity;sequence-specific DNA binding transcription factor activity	transcription from RNA polymerase II promoter;regulation of transcription from RNA polymerase II promoter
ENSG00000179059	ENSECAG00000006030	22708128	22709048	27	ZFP42	Zinc finger protein 42 homolog;ZFP42;ortholog	GO:0008584	transcription cofactor activity;sequence-specific DNA binding transcription factor activity;sequence-specific DNA binding transcription factor activity;protein binding	transcription from RNA polymerase II promoter;regulation of transcription from RNA polymerase II promoter
ENSG00000169946	ENSECAG00000020172	50352668	50699918	9	ZFPM2	Zinc finger protein ZFPM2;ZFPM2;ortholog		sequence-specific DNA binding transcription factor activity;sequence-specific DNA binding transcription factor activity	transcription from RNA polymerase II promoter;regulation of transcription from RNA polymerase II promoter
ENSG00000005889	ENSECAG00000025018	18383544	18411604	X	ZFX	Zinc finger X-chromosomal protein;ZFX;ortholog	GO:0009566
ENSG00000220201	N/A	N/A	N/A	N/A	ZGLP1	Zinc finger, GATA-like protein 1	GO:0007283	sequence-specific DNA binding transcription factor activity;sequence-specific DNA binding transcription factor activity	transcription from RNA polymerase II promoter;regulation of transcription from RNA polymerase II promoter
ENSG00000108175	ENSECAG00000021528	66286005	66392640	1	ZMIZ1	Zinc finger MIZ domain-containing protein 1;ZMIZ1;ortholog		sequence-specific DNA binding transcription factor activity;sequence-specific DNA binding transcription factor activity	transcription from RNA polymerase II promoter;regulation of transcription from RNA polymerase II promoter
ENSG00000141497	ENSECAG00000017597	49740152	49745297	11	ZMYND15	Zinc finger MYND domain-containing protein 15;ZMYND15;ortholog	GO:0007286	DNA binding	DNA metabolic process;RNA catabolic process
ENSG00000170684	ENSECAG00000011640	15682150	15685937	10	ZNF296	Zinc finger protein 296;ZNF296;ortholog	GO:0007283	DNA binding	DNA metabolic process;RNA catabolic process
ENSG00000171467	ENSECAG00000001119	42326098	42342941	20	ZNF318	Zinc finger protein 318;ZNF318;ortholog
ENSG00000169981	ENSECAG00000011523	41786988	41795062	16	ZNF35	Zinc finger protein 35;ZNF35;ortholog	GO:0007283
ENSG00000118156	ENSECAG00000019417	17571190	17590150	10	ZNF541	Zinc finger protein 541;ZNF541;ortholog	GO:0007283
ENSG00000149506	ENSECAG00000002989	20633393	20640862	12	ZP1	Zona pellucida sperm-binding protein 1;ZP1;ortholog	GO:0007338		fertilization
ENSG00000103310	ENSECAG00000019961	26376073	26387266	13	ZP2	Zona pellucida sperm-binding protein 2;ZP2;ortholog	GO:0007338		fertilization
ENSG00000188372	ENSECAG00000008731	10246914	10255242	13	ZP3	Zona pellucida sperm-binding protein 3;ZP3;ortholog	GO:0007338	sequence-specific DNA binding transcription factor activity;sequence-specific DNA binding transcription factor activity	transcription from RNA polymerase II promoter;regulation of transcription from RNA polymerase II promoter
ENSG00000116996	ENSECAG00000010697	73846421	73853401	1	ZP4	Zona pellucida sperm-binding protein 4;ZP4;ortholog	GO:0007338	structural constituent of cytoskeleton	mitosis;chromosome segregation	microtubule;cytoskeleton;intracellular
ENSG00000042813	ENSECAG00000016511	19849416	19977483	4	ZPBP	Zona pellucida-binding protein 1;ZPBP;ortholog	GO:0060478	sequence-specific DNA binding transcription factor activity;sequence-specific DNA binding transcription factor activity	transcription from RNA polymerase II promoter;regulation of transcription from RNA polymerase II promoter
ENSG00000186075	ENSECAG00000024094	22564716	22571259	11	ZPBP2	Zona pellucida-binding protein 2;ZPBP2;ortholog	GO:0001669	structural constituent of cytoskeleton	mitosis;chromosome segregation	microtubule;cytoskeleton;intracellular
ENSG00000176371	ENSECAG00000022470	92560665	92578691	1	ZSCAN2	Zinc finger and SCAN domain-containing protein 2;ZSCAN2;ortholog	GO:0001669
ENSG00000086827	ENSECAG00000011623	22130235	22174253	7	ZW10	Centromere/kinetochore protein zw10 homolog;ZW10;ortholog	GO:0007283
