# Supplementary material for: Screening of whole genome sequences identified high-impact variants for stallion fertility
Source: BMC Genomics. 2016 Apr 14;17:288. doi: 10.1186/s12864-016-2608-3 (PMC4832559; doi:10.1186/s12864-016-2608-3)
Supplement: Additional file 2: — Whole genome sequences of horses filtered for high-impact variants in 11 horses. Type of mutation, single nucleotide polymorphism (SNPs) and Insertions/Deletions (Indels) and type of high-impact effect are given. (XLSX 20 kb) [file 12864_2016_2608_MOESM2_ESM.xlsx]

## Sheet: Tabelle1
Additional file 2: Whole genome sequences of horses filtered for high-impact variants in 11 horses. Type of mutation, single nucleotide polymorphism (SNPs) and Insertions/Deletions (Indels) and type of high-impact effect are given.
Chrom	Pos	DBSNP	BROAD INSTITUTE	ENSEMBL	EQUINE 50K BEAD CHIP	Ref	Alt	Type	Arabian stallion	Sorraia stallion	Hanoverian stallion	Hanoverian stallion	Duelmener mare	Icelandic stallion	Standardbred stallion	Przewalski stallion	Norwegian fjord mare	Arabian mare	Twilight	GENE IDS	GENE SYMBOL	GENE TERM	HIGH EFFECTS
1	9693755	N.A.	N.A.	N.A.	N.A.	GC	GCCC	Indel	0/0	0/1	0/0	0/0	0/1	0/0	0/0	0/0	0/0	0/0	0/0	ENSECAG00000013787	HMX3	Homeobox protein HMX3;HMX3;ortholog	FRAME_SHIFT
1	9693756	N.A.	N.A.	N.A.	N.A.	CA	CCCA	Indel	0/0	0/1	0/0	0/0	0/1	0/0	0/0	0/0	0/0	0/0	0/0	ENSECAG00000013787	HMX3	Homeobox protein HMX3;HMX3;ortholog	FRAME_SHIFT
1	26775767	N.A.	N.A.	N.A.	N.A.	G	C	SNP	0/0	0/0	0/1	0/0	0/1	0/0	0/0	0/0	0/0	0/0	0/0	ENSECAG00000012870	NEURL1	Neuralized E3 ubiquitin protein ligase 1; NEURL1, ortholog	STOP_GAINED
1	145361482	N.A.	N.A.	N.A.	N.A.	TGGGG	TGGG	Indel	0/0	0/0	0/0	0/0	0/0	0/0	0/0	0/0	0/0	0/0	0/0	ENSECAG00000009715	STRC	Stereocilin;STRC;ortholog	FRAME_SHIFT
1	146924849	N.A.	N.A.	N.A.	N.A.	T	TNNGNNNANN	Indel	0/0	0/0	0/0	0/0	0/0	0/0	0/0	0/0	0/0	0/0	0/0	ENSECAG00000020966	PLA2G4B	Cytosolic phospholipase A2 beta;PLA2G4B;ortholog	FRAME_SHIFT
2	30374872	N.A.	N.A.	N.A.	N.A.	ATT	AT	Indel	0/0	0/0	0/0	0/0	0/0	0/0	0/0	0/0	0/1	0/0	0/0	ENSECAG00000016168	CLIC4	Chloride intracellular channel protein 4;CLIC4;ortholog	FRAME_SHIFT
2	48107081	N.A.	N.A.	N.A.	N.A.	GT	G	Indel	0/1	0/1	0/1	0/1	0/0	0/0	0/0	0/0	0/0	0/0	0/0	ENSECAG00000014774	MMP23B	matrix metallopeptidase 23B	FRAME_SHIFT
3	77472655	N.A.	N.A.	N.A.	N.A.	G	C	SNP	0/0	0/1	0/0	0/1	0/0	0/0	0/0	0/0	0/0	0/0	0/0	ENSECAG00000019429	KDR	Vascular endothelial growth factor receptor 2;KDR;ortholog	SPLICE_SITE_DONOR
3	79813487	N.A.	N.A.	N.A.	N.A.	A	T	SNP	0/0	0/0	0/0	0/0	0/0	0/1	0/0	0/0	0/0	0/0	0/0	ENSECAG00000020135	ENSECAG00000020135		SPLICE_SITE_ACCEPTOR
4	7706638	N.A.	N.A.	N.A.	N.A.	ACAGTCAG	ACAG	Indel	0/0	0/0	0/0	0/1	0/0	0/0	0/0	0/0	0/0	0/0	0/1	ENSECAG00000015404	SLC26A3	Chloride anion exchanger;SLC26A3;ortholog	SPLICE_SITE_ACCEPTOR
4	73625861	N.A.	N.A.	N.A.	N.A.	CCGCG	CCG,CGCG	Indel	0/1	0/1	0/1	0/1	0/1	0/0	0/0	0/0	0/0	0/0	0/0	ENSECAG00000002266	CAV2	Caveolin-2;CAV2;ortholog	SPLICE_SITE_ACCEPTOR
4	74610774	N.A.	N.A.	N.A.	N.A.	C	T	SNP	0/0	0/0	0/0	0/0	0/0	0/0	0/0	0/1	0/0	0/0	0/0	ENSECAG00000009139	CFTR	Cystic fibrosis transmembrane conductance regulator;CFTR;ortholog	STOP_GAINED
5	17191476	N.A.	N.A.	N.A.	N.A.	ACTCTCT	ACTCT	Indel	0/0	0/0	0/1	0/1	0/0	0/0	0/0	0/0	0/0	0/0	0/0	ENSECAG00000022382	ENSECAG00000022382		FRAME_SHIFT
5	56937215	N.A.	N.A.	N.A.	N.A.	C	T	SNP	0/0	0/0	0/0	0/1	0/0	0/0	0/0	0/0	0/0	0/0	0/0	ENSECAG00000023158	OVGP1	Oviduct-specific glycoprotein;OVGP1;ortholog	STOP_GAINED
5	72962190	N.A.	N.A.	N.A.	N.A.	ACCC	ACC	Indel	0/0	0/0	0/0	0/0	0/1	0/0	0/0	0/0	0/0	0/0	0/0	ENSECAG00000019700	TGFBR3	Transforming growth factor beta receptor type 3;TGFBR3;ortholog	FRAME_SHIFT
5	77421489	N.A.	N.A.	N.A.	N.A.	ACG	AATCG	Indel	0/1	0/0	0/1	0/0	0/0	0/0	0/0	0/0	0/0	0/0	0/0	ENSECAG00000018462	CLCA4	Calcium-activated chloride channel regulator 4;CLCA4;ortholog	FRAME_SHIFT
6	24374026	N.A.	N.A.	N.A.	N.A.	G	GA	Indel	0/0	0/0	0/0	0/0	0/0	0/1	0/0	0/0	0/1	0/1	0/0	ENSECAG00000014057	ASB1	Ankyrin repeat and SOCS box protein 1;ASB1;ortholog	FRAME_SHIFT
6	24381691	N.A.	N.A.	N.A.	N.A.	TCCC	TCCCC	Indel	0/0	0/0	0/0	0/0	0/0	0/1	0/1	0/0	0/1	0/1	0/0	ENSECAG00000014057	ASB1	Ankyrin repeat and SOCS box protein 1;ASB1;ortholog	FRAME_SHIFT
6	84479744	N.A.	N.A.	N.A.	N.A.	CAA	CAAA	Indel	0/1	0/1	0/0	0/1	0/1	0/0	0/0	0/0	0/0	0/0	0/0	ENSECAG00000020755	CCT2	T-complex protein 1 subunit beta;CCT2;ortholog	FRAME_SHIFT
6	84479745	N.A.	N.A.	N.A.	N.A.	AA	AAA	Indel	0/1	0/1	0/0	0/1	0/1	0/0	0/0	0/0	0/0	0/0	0/0	ENSECAG00000020755	CCT2	T-complex protein 1 subunit beta;CCT2;ortholog	FRAME_SHIFT
7	25184403	N.A.	N.A.	N.A.	N.A.	G	C	SNP	0/0	0/0	0/0	0/0	0/0	0/1	0/0	0/0	0/0	0/0	0/0	ENSECAG00000021286	ENSECAG00000021286		SPLICE_SITE_DONOR
9	29028748	N.A.	N.A.	N.A.	N.A.	T	TGCAGGAATC	Indel	0/0	0/0	0/1	0/0	0/0	0/0	0/0	0/0	0/0	0/0	0/0	ENSECAG00000009206	SOX17	Transcription factor SOX-17;SOX17;ortholog	STOP_GAINED
9	45982850	N.A.	N.A.	N.A.	N.A.	ATCTCT	ATCT	Indel	0/0	0/0	0/0	0/1	0/0	0/0	0/0	0/0	0/0	0/0	0/0	ENSECAG00000020145	FBXO43	F-box only protein 43;FBXO43;ortholog	FRAME_SHIFT
9	45985131	N.A.	N.A.	N.A.	N.A.	A	G	SNP	0/0	0/0	0/0	0/0	0/1	0/0	0/0	0/0	0/0	0/0	0/0	ENSECAG00000020145	FBXO43	F-box only protein 43;FBXO43;ortholog	START_LOST
9	46054200	N.A.	N.A.	N.A.	N.A.	CCG	C	Indel	0/0	0/0	0/0	0/0	0/0	0/0	0/0	0/0	0/0	0/0	0/0	ENSECAG00000022600	SPAG1	Sperm-associated antigen 1;SPAG1;ortholog	FRAME_SHIFT
9	82699661	N.A.	N.A.	N.A.	N.A.	C	T	SNP	0/0	0/0	0/0	0/0	0/1	0/0	0/0	0/0	0/0	0/0	0/0	ENSECAG00000016964	TSSK6	Testis-specific serine/threonine-protein kinase 6;TSSK6;ortholog	STOP_GAINED
10	10890118	N.A.	N.A.	N.A.	N.A.	TAAAAAAAA	TAAAAAAAAA	Indel	0/0	0/0	0/0	0/0	0/0	0/0	0/1	0/0	0/0	0/0	0/0	ENSECAG00000009505	SPTBN4	Spectrin beta chain, non-erythrocytic 4;SPTBN4;ortholog	FRAME_SHIFT
10	15476475	N.A.	N.A.	N.A.	N.A.	ACCCCCCCC	ACCCCCCCCC	Indel	0/0	0/0	0/1	0/0	0/1	0/0	0/0	0/0	0/0	0/0	0/0	ENSECAG00000009306	PVRL2	Poliovirus receptor-related protein 2;PVRL2;ortholog	SPLICE_SITE_ACCEPTOR
10	15476482	N.A.	N.A.	N.A.	N.A.	CC	CCCCCC	Indel	0/0	0/0	0/1	0/0	0/1	0/0	0/0	0/0	0/0	0/0	0/0	ENSECAG00000009306	PVRL2	Poliovirus receptor-related protein 2;PVRL2;ortholog	SPLICE_SITE_ACCEPTOR
10	18137215	N.A.	N.A.	N.A.	N.A.	ACTGCCTG	ACTG	Indel	0/0	0/0	0/0	0/0	0/1	0/0	0/0	0/0	0/0	0/0	0/0	ENSECAG00000011903	ELSPBP1	Epididymal sperm-binding protein 1;ELSPBP1;ortholog	FRAME_SHIFT
10	18137216	N.A.	N.A.	N.A.	N.A.	CTGCCTG	CTG	Indel	0/0	0/0	0/0	0/0	0/1	0/0	0/0	0/0	0/0	0/0	0/0	ENSECAG00000011903	ELSPBP1	Epididymal sperm-binding protein 1;ELSPBP1;ortholog	FRAME_SHIFT
11	7083659	N.A.	N.A.	N.A.	N.A.	A	T	SNP	0/0	0/0	0/1	0/1	0/0	0/0	0/1	0/0	0/0	0/0	0/0	ENSECAG00000014372	SLC9A3R1	Solute carrier family 9, subfamily A (NHE3, cation proton antiporter 3), member 3 regulator 1	SPLICE_SITE_DONOR
11	38592774	N.A.	N.A.	N.A.	N.A.	GGGCT	G	Indel	0/0	0/0	0/0	0/1	0/0	0/0	0/0	0/0	0/0	0/0	0/0	ENSECAG00000023949	CCL2	C-C motif chemokine 2;CCL2;ortholog	FRAME_SHIFT
11	46515712	N.A.	N.A.	N.A.	N.A.	AATTAGCACT	AATT	Indel	0/0	0/1	0/0	0/0	0/0	0/0	0/0	0/0	0/0	0/0	0/0	ENSECAG00000004494	OR1D2	Olfactory receptor 1D2;OR1D2;ortholog	FRAME_SHIFT
11	46515846	N.A.	N.A.	N.A.	N.A.	CATAGAGGAC	CATAGAGGAC	Indel	0/0	0/1	0/0	0/0	0/0	0/0	0/0	0/0	0/0	0/0	0/0	ENSECAG00000004494	OR1D2	Olfactory receptor 1D2;OR1D2;ortholog	FRAME_SHIFT
11	50613758	N.A.	N.A.	N.A.	N.A.	CTT	CTTT	Indel	0/0	0/0	0/0	0/0	0/0	0/0	0/0	0/1	0/0	0/0	0/0	ENSECAG00000008126	P53	Cellular tumor antigen p53;TP53;ortholog	SPLICE_SITE_DONOR
13	30073089	N.A.	N.A.	N.A.	N.A.	C	G	SNP	0/0	0/0	0/0	0/1	0/0	0/0	0/0	0/0	0/0	0/0	0/0	ENSECAG00000018118	C16orf45		SPLICE_SITE_DONOR
13	40694339	N.A.	N.A.	N.A.	N.A.	G	A	SNP	0/0	0/0	0/0	0/0	0/0	0/1	0/0	0/0	0/0	0/0	0/0	ENSECAG00000006899	PKD1	Polycystin-1;PKD1;ortholog	STOP_GAINED
13	40713544	N.A.	N.A.	N.A.	N.A.	CAC	CACCTCTGAC	Indel	0/1	0/0	0/0	0/0	0/0	0/0	0/0	0/0	0/0	0/0	0/0	ENSECAG00000006899	PKD1	Polycystin-1;PKD1;ortholog	FRAME_SHIFT
16	6704968	N.A.	N.A.	N.A.	N.A.	C	T	SNP	0/0	0/0	0/0	0/0	0/0	0/0	0/0	0/0	0/1	0/0	0/0	ENSECAG00000025073	GHRL	Appetite-regulating hormone;GHRL;ortholog	SPLICE_SITE_ACCEPTOR
16	19034281	N.A.	N.A.	N.A.	N.A.	C	T	SNP	0/0	0/0	0/0	0/0	0/1	0/0	0/0	0/0	0/0	0/0	0/0	ENSECAG00000008974	FOXP1	Forkhead box protein P1;FOXP1;ortholog	SPLICE_SITE_DONOR
16	69240634	N.A.	N.A.	N.A.	N.A.	CT	CTCAAAATT	Indel	0/0	0/1	0/1	0/0	0/0	0/0	0/0	0/0	0/0	0/0	0/0	ENSECAG00000015739	TOPBP1	DNA topoisomerase 2-binding protein 1;TOPBP1;ortholog	FRAME_SHIFT
17	21894180	N.A.	N.A.	N.A.	N.A.	G	A	SNP	0/1	0/0	0/0	0/0	0/0	0/0	0/1	0/0	0/0	0/0	0/0	ENSECAG00000023697	FNDC3A	Fibronectin type-III domain-containing protein 3A;FNDC3A;ortholog	SPLICE_SITE_ACCEPTOR
17	27382018	N.A.	N.A.	N.A.	N.A.	GAA	GAAA	Indel	0/0	0/0	0/0	0/0	0/0	0/0	0/0	0/1	0/0	0/0	0/0	ENSECAG00000009543	EPSTI1	Epithelial-stromal interaction protein 1;EPSTI1;ortholog	FRAME_SHIFT
19	22476414	N.A.	N.A.	N.A.	N.A.	CGTCGGCGGC	CG	Indel	0/0	0/1	0/0	0/0	0/0	0/0	0/0	0/0	0/0	0/0	0/0	ENSECAG00000018745	EIF2B5	Translation initiation factor eIF-2B subunit epsilon;EIF2B5;ortholog	SPLICE_SITE_DONOR
20	32635273	N.A.	N.A.	N.A.	N.A.	T	C	SNP	0/0	0/0	0/1	0/0	0/0	0/0	0/0	0/0	0/1	0/0	0/0	ENSECAG00000011452	BTNL2	Butyrophilin-like protein 2;BTNL2;ortholog	START_LOST
20	35255390	N.A.	N.A.	N.A.	N.A.	T	C	SNP	0/0	0/0	0/0	0/0	0/0	0/1	0/0	0/0	0/0	0/0	0/0	ENSECAG00000012071	TCP11	T-complex protein 11 homolog;TCP11;ortholog	START_LOST
22	24602508	N.A.	N.A.	N.A.	N.A.	CGGGG	CGGG	Indel	0/1	0/1	0/1	0/1	0/1	0/0	0/0	0/0	0/0	0/0	0/0	ENSECAG00000023831	E2F1	Transcription factor E2F1;E2F1;ortholog	FRAME_SHIFT
22	24602511	N.A.	N.A.	N.A.	N.A.	GG	G	Indel	0/1	0/1	0/1	0/1	0/1	0/0	0/0	0/0	0/0	0/0	0/0	ENSECAG00000023831	E2F1	Transcription factor E2F1;E2F1;ortholog	FRAME_SHIFT
22	27732099	N.A.	N.A.	N.A.	N.A.	GA	G	Indel	0/0	0/0	0/0	0/0	0/1	0/0	0/0	0/0	0/0	0/0	0/0	ENSECAG00000012072	SRC	Proto-oncogene tyrosine-protein kinase Src;SRC;ortholog	FRAME_SHIFT
24	32150191	N.A.	N.A.	N.A.	N.A.	T	TAA	Indel	0/0	0/1	0/1	0/0	0/0	0/0	0/0	0/0	0/0	0/0	0/0	ENSECAG00000010675	SPATA7	Spermatogenesis-associated protein 7;SPATA7;ortholog	FRAME_SHIFT
25	4323852	N.A.	N.A.	N.A.	N.A.	G	A	SNP	0/0	0/0	0/0	0/0	0/0	0/0	0/0	0/0	0/1	0/0	0/0	ENSECAG00000017439	SPATA31E1	Spermatogenesis-associated protein 31E1;SPATA31E1;ortholog	STOP_GAINED
25	4324346	N.A.	N.A.	N.A.	N.A.	TG	T	Indel	0/1	0/1	0/1	0/1	0/0	0/1	0/1	0/1	0/1	0/1	0/1	ENSECAG00000017439	SPATA31E1	Spermatogenesis-associated protein 31E1;SPATA31E1;ortholog	FRAME_SHIFT
25	37453246	N.A.	N.A.	N.A.	N.A.	G	C	SNP	0/0	0/0	0/0	0/0	0/0	0/0	0/0	0/0	0/0	0/1	0/0	ENSECAG00000022405	NOTCH1	Neurogenic locus notch homolog protein 1;NOTCH1;ortholog	SPLICE_SITE_ACCEPTOR
25	37455302	N.A.	N.A.	N.A.	N.A.	G	A	SNP	0/0	0/1	0/1	0/0	0/0	0/0	0/0	0/0	0/0	0/0	0/0	ENSECAG00000022405	NOTCH1	Neurogenic locus notch homolog protein 1;NOTCH1;ortholog	SPLICE_SITE_DONOR
29	2705147	N.A.	N.A.	N.A.	N.A.	T	TGACGC	Indel	0/0	0/1	0/0	0/1	0/0	0/0	0/0	0/0	0/0	0/0	0/0	ENSECAG00000005857	FZD8	Frizzled-8;FZD8;ortholog	FRAME_SHIFT
29	3132104	N.A.	N.A.	N.A.	N.A.	GCACACACAC	GCACACACAC	Indel	0/1	0/0	0/0	0/0	0/0	0/0	0/0	0/0	0/0	0/0	0/0	ENSECAG00000011220	CREM	cAMP-responsive element modulator;CREM;ortholog	FRAME_SHIFT
